# Supplementary material for: Risk factors of healthcare-associated infection among healthcare workers in intensive care units: A multicenter cross-sectional study
Source: PLoS One. 2024 Dec 17;19(12):e0314796. doi: 10.1371/journal.pone.0314796 (PMC11651625; doi:10.1371/journal.pone.0314796)
Supplement: S1 Dataset — (XLSX) [file pone.0314796.s001.xlsx]

## Sheet: Form responses 1
Do you provide direct care to patients:	How would rate your hand hygiene knowledge:	Have you had any previous hand hygiene training from infection control department:	Have you experienced any hospital-associated infections before:	How would describe your workload in the hospital:	Hand hygiene is something I must do as part of my role.	Hand hygiene is a habit.	Hand hygiene is important to me.	I understand the hand hygiene policy of my workplace.	I do hand hygiene out of concern for my residents.	Hand hygiene is important because I have contact with many Patients.	Hand hygiene is an important part of my job.	I feel guilty if I don’t do hand hygiene.	Hand hygiene is an important part of my professional training.	Hand hygiene prevents the spread of infection.	The non-urgent needs of my patients take priority over doing hand hygiene.	Hand hygiene prevents me from getting infections from contaminated surfaces.	It is difficult for me to go to hand hygiene training due to time pressure.	I am confident in my ability to perform hand hygiene.	I do not have time to do hand hygiene as often as I am supposed to.	The type of job I have makes it difficult to do hand hygiene.	The frequency of hand hygiene required makes it difficult for me to carry it out as often as necessary.	I sometimes forget to do hand hygiene.	The needs of my patients during emergencies take priority over doing hand hygiene.	I sometimes forget to do hand hygiene because I get distracted by other things.	I am often too busy to perform hand hygiene.	Hand hygiene prevents me from contracting an infection.	I consistently do hand hygiene because my co-workers consistently do hand hygiene.	It is important to me to help my department to meet its hand hygiene compliance target	My coworkers do hand hygiene as often as they should.	My supervisor cares about whether I do hand hygiene or not.	My supervisor does hand hygiene.	I do hand hygiene without thinking about it.	I may not do hand hygiene when required to do so if I see that my co-workers are not doing hand hygiene when required to do so.	By regularly doing hand hygiene, I can be a role model for others to regularly do hand hygiene.	Alcohol-based hand rub is located in convenient areas.	Dedicated sinks for healthcare workers to do hand hygiene are located in convenient areas.	Dedicated sinks for healthcare workers to do hand hygiene always have liquid soap and paper towel readily available.	Alcohol-based hand rub dispensers are always full.	Alcohol-based hand rub is always located at point-of-care.	Moisturizer is located in convenient areas.	I do hand hygiene to protect my family.	I do hand hygiene to protect my co-workers.	I do hand hygiene to protect visitors.	I do hand hygiene to protect the community I live in.	I do hand hygiene because my patients expect me to do hand hygiene.	Patients do not care whether I do hand hygiene or not.	Posters and signs remind me to do hand hygiene when required to do so.	Frequent hand hygiene is harmful to my skin.	I have a skin condition that makes it difficult to do hand hygiene.
Yes	Good	Yes	No	It is manageable.	Strongly Agree	Strongly Agree	Strongly agree	Strongly Agree	Strongly Agree	Strongly Agree	Strongly agree	Strongly agree	Strongly agree	Strongly Agree	Strongly Disagree	Strongly agree	Strongly disagree	Strongly Agree	Strongly disagree	Strongly disagree	Disagree	Neutral	Strongly disagree	Disagree	Disagree	Strongly agree	Agree	Strongly agree	Agree	Strongly agree	Agree	Agree	Strongly disagree	Agree	Agree	Agree	Disagree	Agree	Agree	Neutral	Strongly agree	Strongly agree	Strongly agree	Strongly agree	Agree	Disagree	Strongly agree	Neutral	Disagree
Yes	Good	Yes	No	It is manageable.	Strongly Agree	Strongly Agree	Strongly agree	Strongly Agree	Strongly Agree	Strongly Agree	Strongly agree	Strongly agree	Strongly agree	Strongly Agree	Strongly Disagree	Strongly agree	Strongly disagree	Strongly Agree	Strongly disagree	Strongly disagree	Strongly disagree	Strongly disagree	Strongly disagree	Strongly disagree	Strongly disagree	Strongly agree	Agree	Strongly agree	Agree	Strongly agree	Agree	Strongly Agree	Strongly disagree	Strongly agree	Strongly Agree	Strongly Agree	Disagree	Agree	Strongly Agree	Disagree	Strongly agree	Strongly agree	Strongly agree	Strongly agree	Strongly agree	Disagree	Strongly agree	Disagree	Strongly disagree
Yes	Good	Yes	No	It is manageable.	Strongly Agree	Agree	Strongly agree	Agree	Disagree	Agree	Agree	Neutral	Agree	Strongly Agree	Disagree	Strongly agree	Disagree	Strongly Agree	Disagree	Disagree	Neutral	Agree	Agree	Agree	Disagree	Agree	Disagree	Agree	Agree	Agree	Agree	Agree	Neutral	Agree	Strongly Agree	Strongly Agree	Neutral	Agree	Agree	Strongly disagree	Agree	Agree	Agree	Agree	Disagree	Disagree	Agree	Neutral	Disagree
Yes	Good	Yes	Yes	It is manageable.	Strongly Agree	Strongly Agree	Strongly agree	Strongly Agree	Strongly Agree	Strongly Agree	Strongly agree	Agree	Strongly agree	Strongly Agree	Disagree	Agree	Agree	Strongly Agree	Agree	Agree	Agree	Agree	Agree	Agree	Agree	Strongly agree	Agree	Agree	Disagree	Strongly agree	Agree	Agree	Agree	Strongly agree	Agree	Agree	Agree	Agree	Agree	Strongly disagree	Strongly agree	Strongly agree	Strongly agree	Strongly agree	Strongly agree	Disagree	Agree	Agree	Disagree
Yes	Good	Yes	No	It is manageable.	Agree	Strongly Agree	Neutral	Neutral	Neutral	Neutral	Neutral	Neutral	Neutral	Neutral	Neutral	Neutral	Neutral	Neutral	Neutral	Neutral	Neutral	Neutral	Neutral	Neutral	Neutral	Neutral	Neutral	Neutral	Neutral	Neutral	Neutral	Neutral	Neutral	Neutral	Neutral	Neutral	Neutral	Neutral	Neutral	Neutral	Neutral	Neutral	Neutral	Neutral	Neutral	Neutral	Neutral	Neutral	Neutral
Yes	Good	Yes	No	It is manageable.	Agree	Agree	Agree	Agree	Agree	Agree	Agree	Agree	Agree	Agree	Agree	Agree	Disagree	Agree	Agree	Disagree	Agree	Agree	Agree	Disagree	Disagree	Agree	Agree	Agree	Agree	Agree	Agree	Agree	Disagree	Agree	Agree	Agree	Agree	Disagree	Agree	Disagree	Agree	Agree	Agree	Agree	Agree	Agree	Agree	Agree	Disagree
Yes	Good	Yes	No	It is manageable.	Agree	Agree	Agree	Agree	Agree	Agree	Agree	Agree	Agree	Agree	Agree	Agree	Agree	Agree	Agree	Agree	Agree	Agree	Agree	Agree	Agree	Agree	Agree	Agree	Agree	Agree	Agree	Agree	Agree	Agree	Agree	Agree	Agree	Agree	Agree	Agree	Agree	Agree	Agree	Agree	Agree	Agree	Agree	Agree	Disagree
Yes	Good	Yes	No	It is manageable.	Strongly Disagree	Strongly Disagree	Strongly disagree	Agree	Strongly Agree	Strongly Agree	Strongly agree	Strongly agree	Strongly agree	Strongly Agree	Strongly Disagree	Strongly agree	Disagree	Strongly Agree	Disagree	Strongly disagree	Strongly disagree	Agree	Neutral	Disagree	Disagree	Strongly agree	Disagree	Strongly agree	Neutral	Agree	Neutral	Disagree	Disagree	Agree	Strongly Agree	Strongly Agree	Strongly Agree	Agree	Agree	Agree	Strongly agree	Strongly agree	Strongly agree	Strongly agree	Strongly agree	Disagree	Agree	Disagree	Strongly disagree
Yes	Good	Yes	No	It is manageable.	Agree	Neutral	Strongly agree	Strongly Agree	Strongly Agree	Strongly Agree	Strongly agree	Strongly agree	Strongly agree	Strongly Agree	Agree	Strongly agree	Neutral	Agree	Disagree	Disagree	Neutral	Agree	Strongly Agree	Neutral	Neutral	Strongly agree	Strongly agree	Strongly agree	Strongly agree	Strongly agree	Strongly agree	Strongly Agree	Agree	Strongly agree	Agree	Agree	Agree	Agree	Agree	Neutral	Strongly agree	Strongly agree	Strongly agree	Strongly agree	Strongly agree	Neutral	Agree	Strongly agree	Strongly agree
Yes	Good	Yes	No	It is manageable.	Strongly Agree	Strongly Agree	Strongly agree	Strongly Agree	Strongly Agree	Strongly Agree	Strongly agree	Strongly agree	Strongly agree	Strongly Agree	Strongly Disagree	Strongly agree	Strongly disagree	Strongly Agree	Strongly disagree	Strongly disagree	Strongly disagree	Strongly disagree	Strongly disagree	Strongly disagree	Strongly disagree	Strongly agree	Strongly agree	Strongly agree	Strongly agree	Strongly agree	Strongly agree	Strongly Agree	Strongly disagree	Strongly agree	Strongly Agree	Strongly Agree	Strongly Agree	Strongly Agree	Strongly Agree	Neutral	Strongly agree	Strongly agree	Strongly agree	Strongly agree	Strongly agree	Strongly disagree	Strongly agree	Strongly disagree	Strongly disagree
Yes	Good	No	Yes	It is manageable.	Strongly Agree	Strongly Agree	Strongly agree	Agree	Agree	Strongly Agree	Strongly agree	Strongly agree	Strongly agree	Strongly Agree	Strongly Disagree	Strongly agree	Neutral	Agree	Disagree	Strongly disagree	Disagree	Disagree	Agree	Disagree	Strongly disagree	Strongly agree	Agree	Strongly agree	Agree	Disagree	Agree	Agree	Strongly disagree	Strongly agree	Disagree	Neutral	Agree	Agree	Agree	Neutral	Agree	Strongly agree	Strongly agree	Strongly agree	Disagree	Neutral	Strongly agree	Strongly disagree	Strongly disagree
Yes	Good	Yes	No	It is manageable.	Strongly Agree	Strongly Agree	Strongly agree	Strongly Agree	Agree	Agree	Strongly agree	Strongly agree	Strongly agree	Strongly Agree	Strongly Agree	Strongly agree	Neutral	Strongly Agree	Neutral	Disagree	Neutral	Disagree	Disagree	Disagree	Disagree	Agree	Agree	Strongly agree	Strongly agree	Agree	Agree	Agree	Neutral	Strongly agree	Strongly Agree	Strongly Agree	Strongly Agree	Strongly Agree	Strongly Agree	Agree	Agree	Agree	Strongly agree	Strongly agree	Strongly agree	Strongly agree	Strongly agree	Neutral	Disagree
Yes	Good	No	No	It is manageable.	Strongly Agree	Strongly Agree	Strongly agree	Strongly Agree	Strongly Agree	Strongly Agree	Strongly agree	Strongly agree	Strongly agree	Strongly Agree	Neutral	Strongly agree	Agree	Strongly Agree	Disagree	Disagree	Disagree	Agree	Disagree	Disagree	Disagree	Strongly agree	Disagree	Disagree	Agree	Strongly agree	Strongly agree	Strongly Agree	Disagree	Agree	Neutral	Neutral	Neutral	Neutral	Neutral	Neutral	Neutral	Neutral	Neutral	Disagree	Neutral	Neutral	Neutral	Agree	Disagree
Yes	Good	Yes	Yes	It is not manageable.	Strongly Agree	Strongly Agree	Strongly agree	Strongly Agree	Strongly Agree	Strongly Agree	Strongly agree	Agree	Strongly agree	Strongly Agree	Neutral	Strongly agree	Neutral	Strongly Agree	Disagree	Disagree	Disagree	Disagree	Agree	Disagree	Disagree	Agree	Disagree	Strongly agree	Strongly agree	Disagree	Strongly agree	Strongly Agree	Disagree	Agree	Agree	Disagree	Disagree	Agree	Agree	Disagree	Strongly agree	Strongly agree	Strongly agree	Strongly agree	Strongly agree	Neutral	Agree	Agree	Agree
Yes	Good	Yes	Yes	It is manageable.	Strongly Agree	Agree	Strongly agree	Strongly Agree	Agree	Agree	Agree	Agree	Agree	Agree	Agree	Agree	Strongly disagree	Strongly Agree	Disagree	Strongly disagree	Disagree	Strongly disagree	Neutral	Strongly disagree	Strongly disagree	Strongly agree	Strongly agree	Strongly agree	Strongly disagree	Agree	Agree	Agree	Strongly disagree	Strongly agree	Strongly Agree	Agree	Strongly Agree	Strongly Agree	Strongly Agree	Strongly Agree	Strongly agree	Strongly agree	Agree	Strongly agree	Strongly agree	Strongly disagree	Strongly agree	Neutral	Neutral
Yes	Good	Yes	Yes	It is not manageable.	Strongly Agree	Strongly Agree	Strongly agree	Strongly Agree	Strongly Agree	Strongly Agree	Strongly agree	Strongly agree	Agree	Strongly Agree	Disagree	Strongly agree	Neutral	Neutral	Agree	Disagree	Agree	Disagree	Agree	Disagree	Disagree	Strongly agree	Agree	Strongly agree	Agree	Strongly agree	Strongly agree	Agree	Disagree	Strongly agree	Strongly Agree	Disagree	Disagree	Disagree	Agree	Disagree	Agree	Agree	Agree	Agree	Strongly agree	Neutral	Agree	Neutral	Disagree
Yes	Good	Yes	Yes	It is manageable.	Strongly Agree	Strongly Agree	Strongly agree	Strongly Agree	Strongly Agree	Strongly Agree	Strongly agree	Strongly agree	Strongly agree	Strongly Agree	Strongly Disagree	Strongly agree	Strongly disagree	Agree	Strongly disagree	Strongly disagree	Strongly disagree	Agree	Agree	Agree	Strongly disagree	Strongly agree	Disagree	Agree	Strongly disagree	Strongly agree	Strongly agree	Disagree	Strongly disagree	Strongly agree	Strongly Agree	Strongly Agree	Strongly Agree	Agree	Strongly Agree	Strongly disagree	Strongly agree	Strongly agree	Strongly agree	Strongly agree	Strongly agree	Strongly disagree	Strongly agree	Strongly agree	Strongly agree
Yes	Good	Yes	Yes	It is manageable.	Strongly Agree	Strongly Agree	Strongly agree	Strongly Agree	Strongly Agree	Strongly Agree	Strongly agree	Strongly agree	Strongly agree	Strongly Agree	Neutral	Agree	Neutral	Agree	Strongly disagree	Disagree	Disagree	Neutral	Agree	Strongly disagree	Neutral	Agree	Disagree	Strongly agree	Agree	Strongly agree	Agree	Agree	Disagree	Agree	Strongly Agree	Strongly Agree	Strongly Agree	Agree	Agree	Neutral	Strongly agree	Strongly agree	Strongly agree	Strongly agree	Strongly agree	Neutral	Agree	Strongly agree	Agree
Yes	Good	Yes	No	It is not manageable.	Strongly Agree	Strongly Agree	Strongly agree	Strongly Agree	Strongly Agree	Strongly Agree	Strongly agree	Strongly agree	Strongly agree	Strongly Agree	Strongly Agree	Strongly agree	Strongly disagree	Strongly Agree	Strongly disagree	Strongly disagree	Strongly disagree	Disagree	Disagree	Disagree	Disagree	Strongly agree	Neutral	Strongly agree	Neutral	Neutral	Neutral	Agree	Strongly disagree	Strongly agree	Strongly Agree	Strongly Agree	Strongly Agree	Strongly Agree	Strongly Agree	Strongly Agree	Strongly agree	Strongly agree	Strongly agree	Strongly agree	Strongly agree	Neutral	Strongly agree	Strongly disagree	Strongly disagree
Yes	Good	Yes	Yes	It is manageable.	Strongly Agree	Strongly Agree	Strongly agree	Strongly Agree	Strongly Agree	Strongly Agree	Strongly agree	Agree	Strongly agree	Strongly Agree	Strongly Agree	Strongly agree	Neutral	Strongly Agree	Neutral	Disagree	Disagree	Disagree	Neutral	Disagree	Disagree	Neutral	Agree	Strongly agree	Agree	Agree	Agree	Agree	Agree	Agree	Strongly Agree	Strongly Agree	Strongly Agree	Agree	Agree	Agree	Agree	Agree	Strongly agree	Strongly agree	Agree	Agree	Strongly agree	Neutral	Neutral
Yes	Good	Yes	No	It is manageable.	Agree	Agree	Agree	Agree	Disagree	Agree	Strongly agree	Agree	Agree	Strongly Agree	Disagree	Agree	Disagree	Agree	Disagree	Disagree	Disagree	Disagree	Neutral	Neutral	Disagree	Agree	Disagree	Agree	Agree	Agree	Agree	Agree	Disagree	Neutral	Agree	Agree	Agree	Agree	Agree	Agree	Agree	Agree	Agree	Agree	Disagree	Disagree	Agree	Neutral	Disagree
Yes	Good	Yes	Yes	It is not manageable.	Agree	Agree	Agree	Agree	Agree	Agree	Agree	Agree	Agree	Agree	Agree	Agree	Disagree	Agree	Disagree	Disagree	Disagree	Disagree	Neutral	Disagree	Disagree	Agree	Agree	Agree	Disagree	Neutral	Agree	Agree	Disagree	Agree	Agree	Agree	Agree	Agree	Agree	Disagree	Neutral	Neutral	Disagree	Disagree	Neutral	Neutral	Neutral	Neutral	Disagree
Yes	Good	Yes	Yes	It is manageable.	Strongly Agree	Strongly Agree	Strongly agree	Strongly Agree	Strongly Agree	Strongly Agree	Strongly agree	Strongly agree	Strongly agree	Strongly Agree	Strongly Agree	Strongly agree	Strongly disagree	Strongly Agree	Strongly disagree	Strongly disagree	Strongly disagree	Strongly disagree	Neutral	Strongly disagree	Strongly disagree	Strongly agree	Strongly agree	Strongly agree	Strongly agree	Strongly disagree	Strongly agree	Agree	Disagree	Strongly agree	Strongly Agree	Strongly Agree	Strongly Agree	Strongly Agree	Strongly Agree	Agree	Strongly agree	Strongly agree	Strongly agree	Strongly agree	Strongly disagree	Strongly disagree	Strongly disagree	Agree	Strongly agree
Yes	Good	Yes	Yes	It is manageable.	Strongly Disagree	Strongly Disagree	Strongly disagree	Strongly disagree	Strongly Disagree	Strongly Disagree	Strongly disagree	Strongly disagree	Strongly disagree	Strongly Disagree	Strongly Disagree	Strongly disagree	Strongly disagree	Agree	Disagree	Disagree	Disagree	Disagree	Disagree	Disagree	Disagree	Agree	Strongly disagree	Strongly disagree	Strongly disagree	Agree	Agree	Agree	Strongly disagree	Neutral	Neutral	Neutral	Agree	Agree	Agree	Agree	Strongly disagree	Strongly disagree	Strongly disagree	Strongly disagree	Strongly disagree	Strongly disagree	Strongly disagree	Neutral	Disagree
Yes	Good	Yes	Yes	It is manageable.	Strongly Agree	Agree	Agree	Strongly Agree	Neutral	Strongly Agree	Strongly agree	Neutral	Strongly agree	Strongly Agree	Strongly Agree	Agree	Disagree	Strongly Agree	Disagree	Disagree	Strongly agree	Disagree	Strongly Agree	Neutral	Disagree	Strongly agree	Strongly agree	Strongly disagree	Neutral	Strongly agree	Strongly agree	Agree	Agree	Agree	Strongly Agree	Strongly Agree	Agree	Strongly Agree	Strongly Agree	Agree	Strongly agree	Strongly agree	Strongly agree	Strongly agree	Strongly agree	Strongly agree	Agree	Strongly disagree	Agree
Yes	Good	Yes	No	It is manageable.	Strongly Agree	Strongly Agree	Strongly agree	Strongly Agree	Strongly Agree	Strongly Agree	Strongly agree	Disagree	Strongly agree	Strongly Agree	Strongly Agree	Strongly agree	Disagree	Strongly Agree	Neutral	Disagree	Disagree	Disagree	Agree	Disagree	Agree	Strongly agree	Agree	Agree	Agree	Agree	Strongly agree	Strongly Agree	Disagree	Strongly agree	Strongly Agree	Strongly Agree	Strongly Agree	Strongly Agree	Strongly Agree	Strongly Agree	Strongly agree	Strongly agree	Strongly agree	Strongly agree	Strongly agree	Strongly agree	Strongly agree	Strongly agree	Disagree
Yes	Good	Yes	No	It is manageable.	Strongly Agree	Strongly Agree	Strongly agree	Strongly Agree	Agree	Strongly Agree	Strongly agree	Strongly agree	Strongly agree	Strongly Agree	Agree	Agree	Agree	Agree	Neutral	Agree	Neutral	Disagree	Neutral	Disagree	Disagree	Agree	Neutral	Agree	Agree	Agree	Agree	Agree	Neutral	Agree	Agree	Agree	Agree	Agree	Agree	Neutral	Agree	Agree	Agree	Agree	Agree	Neutral	Agree	Strongly agree	Agree
Yes	Good	Yes	Yes	It is manageable.	Strongly Agree	Agree	Strongly agree	Strongly Agree	Agree	Strongly Agree	Strongly agree	Agree	Strongly agree	Strongly Agree	Disagree	Strongly agree	Neutral	Agree	Disagree	Strongly disagree	Disagree	Neutral	Agree	Neutral	Disagree	Strongly agree	Neutral	Strongly agree	Neutral	Agree	Agree	Agree	Strongly disagree	Agree	Agree	Agree	Agree	Agree	Agree	Agree	Agree	Agree	Agree	Agree	Neutral	Neutral	Agree	Disagree	Strongly disagree
Yes	Good	Yes	No	It is manageable.	Strongly Agree	Strongly Agree	Strongly agree	Strongly Agree	Strongly Agree	Strongly Agree	Strongly agree	Strongly agree	Strongly agree	Strongly Agree	Strongly Agree	Strongly agree	Strongly disagree	Strongly Agree	Strongly disagree	Strongly disagree	Strongly disagree	Strongly disagree	Strongly disagree	Strongly disagree	Strongly disagree	Strongly agree	Strongly disagree	Strongly disagree	Strongly disagree	Strongly agree	Strongly agree	Strongly Agree	Strongly disagree	Strongly agree	Strongly Agree	Strongly Agree	Strongly Agree	Strongly Agree	Strongly Agree	Strongly disagree	Strongly agree	Strongly agree	Strongly agree	Strongly agree	Strongly agree	Strongly disagree	Strongly disagree	Neutral	Strongly disagree
Yes	Good	Yes	No	It is manageable.	Strongly Agree	Strongly Agree	Strongly agree	Agree	Agree	Strongly Agree	Strongly agree	Agree	Strongly agree	Strongly Agree	Neutral	Strongly agree	Disagree	Strongly Agree	Disagree	Disagree	Disagree	Disagree	Neutral	Disagree	Disagree	Strongly agree	Disagree	Agree	Agree	Disagree	Agree	Agree	Disagree	Agree	Agree	Agree	Agree	Agree	Agree	Agree	Strongly agree	Strongly agree	Agree	Strongly agree	Disagree	Neutral	Strongly agree	Disagree	Disagree
Yes	Good	Yes	No	It is not manageable.	Strongly Agree	Strongly Agree	Strongly agree	Agree	Agree	Strongly Agree	Strongly agree	Strongly agree	Strongly agree	Strongly Agree	Strongly Disagree	Strongly agree	Disagree	Agree	Strongly disagree	Strongly disagree	Disagree	Strongly disagree	Strongly disagree	Strongly disagree	Strongly disagree	Strongly agree	Agree	Strongly agree	Strongly agree	Strongly agree	Strongly agree	Strongly Agree	Agree	Agree	Strongly Agree	Agree	Agree	Agree	Agree	Neutral	Agree	Agree	Agree	Agree	Agree	Neutral	Agree	Neutral	Disagree
Yes	Poor	Yes	Yes	It is manageable.	Strongly Agree	Strongly Agree	Strongly agree	Strongly Agree	Strongly Agree	Strongly Agree	Strongly agree	Strongly agree	Strongly agree	Strongly Agree	Strongly Agree	Strongly agree	Strongly agree	Strongly Agree	Strongly agree	Strongly agree	Strongly agree	Neutral	Strongly Agree	Strongly agree	Strongly agree	Strongly agree	Strongly agree	Agree	Agree	Strongly agree	Agree	Neutral	Strongly agree	Strongly agree	Strongly Agree	Strongly Agree	Neutral	Strongly Agree	Strongly Agree	Strongly Agree	Strongly agree	Strongly agree	Strongly agree	Strongly agree	Strongly agree	Strongly agree	Strongly agree	Neutral	Strongly agree
Yes	Good	Yes	No	It is manageable.	Strongly Agree	Agree	Strongly agree	Strongly Agree	Agree	Strongly Agree	Strongly agree	Strongly agree	Strongly agree	Strongly Agree	Neutral	Strongly agree	Disagree	Strongly Agree	Agree	Disagree	Agree	Agree	Agree	Agree	Disagree	Strongly agree	Disagree	Strongly agree	Agree	Strongly agree	Strongly agree	Agree	Strongly disagree	Strongly agree	Strongly Agree	Strongly Agree	Strongly Agree	Agree	Strongly Agree	Neutral	Strongly agree	Strongly agree	Strongly agree	Strongly agree	Disagree	Neutral	Strongly agree	Disagree	Strongly disagree
Yes	Good	Yes	Yes	It is manageable.	Strongly Agree	Agree	Strongly agree	Strongly Agree	Agree	Strongly Agree	Strongly agree	Strongly agree	Strongly agree	Strongly Agree	Agree	Strongly agree	Strongly agree	Strongly Agree	Disagree	Disagree	Disagree	Disagree	Neutral	Disagree	Strongly disagree	Strongly agree	Strongly agree	Strongly agree	Strongly agree	Strongly agree	Agree	Strongly Agree	Disagree	Agree	Strongly Agree	Strongly Agree	Strongly Agree	Strongly Agree	Strongly Agree	Strongly Agree	Strongly agree	Strongly agree	Strongly agree	Strongly agree	Strongly agree	Disagree	Neutral	Neutral	Disagree
No	Good	Yes	No	It is not manageable.	Strongly Agree	Agree	Strongly agree	Agree	Strongly Agree	Strongly Agree	Strongly agree	Strongly agree	Strongly agree	Strongly Agree	Strongly Agree	Strongly agree	Agree	Strongly Agree	Strongly agree	Agree	Agree	Strongly disagree	Agree	Disagree	Agree	Strongly agree	Strongly agree	Agree	Agree	Agree	Strongly agree	Strongly Agree	Disagree	Strongly agree	Strongly Agree	Agree	Agree	Agree	Strongly Agree	Agree	Strongly agree	Strongly agree	Strongly agree	Strongly agree	Strongly agree	Strongly agree	Strongly agree	Disagree	Disagree
Yes	Good	Yes	No	It is manageable.	Strongly Agree	Strongly Agree	Strongly agree	Strongly Agree	Strongly Agree	Strongly Agree	Strongly agree	Strongly agree	Strongly agree	Strongly Agree	Strongly Agree	Strongly agree	Disagree	Strongly Agree	Agree	Disagree	Disagree	Disagree	Neutral	Disagree	Neutral	Strongly agree	Strongly agree	Strongly agree	Strongly agree	Strongly agree	Strongly agree	Strongly Agree	Strongly agree	Strongly agree	Strongly Agree	Strongly Agree	Strongly Agree	Strongly Agree	Strongly Agree	Agree	Strongly agree	Strongly agree	Strongly agree	Strongly agree	Agree	Neutral	Strongly agree	Agree	Neutral
Yes	Good	Yes	Yes	It is not manageable.	Strongly Agree	Strongly Agree	Strongly agree	Strongly Agree	Strongly Agree	Strongly Agree	Strongly agree	Strongly agree	Strongly agree	Strongly Agree	Agree	Strongly agree	Disagree	Agree	Disagree	Disagree	Disagree	Disagree	Disagree	Disagree	Disagree	Agree	Agree	Agree	Agree	Agree	Agree	Strongly Agree	Disagree	Agree	Agree	Neutral	Neutral	Agree	Agree	Disagree	Strongly agree	Strongly agree	Agree	Agree	Agree	Agree	Agree	Strongly agree	Agree
Yes	Good	Yes	No	It is manageable.	Strongly Agree	Strongly Agree	Agree	Agree	Agree	Strongly Agree	Strongly agree	Agree	Agree	Strongly Agree	Agree	Strongly agree	Disagree	Strongly Agree	Disagree	Disagree	Disagree	Disagree	Neutral	Disagree	Disagree	Strongly agree	Agree	Strongly agree	Strongly agree	Agree	Neutral	Strongly Agree	Disagree	Strongly agree	Strongly Agree	Strongly Agree	Strongly Agree	Strongly Agree	Strongly Agree	Strongly Agree	Strongly agree	Strongly agree	Strongly agree	Strongly agree	Strongly agree	Neutral	Strongly agree	Neutral	Disagree
Yes	Good	Yes	No	It is manageable.	Strongly Agree	Strongly Agree	Strongly agree	Strongly Agree	Strongly Agree	Strongly Agree	Strongly agree	Agree	Strongly agree	Strongly Agree	Strongly Agree	Strongly agree	Agree	Strongly Agree	Disagree	Disagree	Disagree	Disagree	Disagree	Disagree	Disagree	Strongly agree	Disagree	Strongly agree	Strongly agree	Disagree	Agree	Agree	Disagree	Agree	Strongly Agree	Strongly Agree	Strongly Agree	Strongly Agree	Strongly Agree	Agree	Strongly agree	Strongly agree	Strongly agree	Strongly agree	Strongly agree	Disagree	Strongly agree	Disagree	Disagree
Yes	Good	Yes	No	It is manageable.	Strongly Agree	Agree	Strongly agree	Strongly Agree	Disagree	Agree	Agree	Agree	Agree	Strongly Agree	Strongly Agree	Strongly agree	Neutral	Agree	Disagree	Disagree	Disagree	Disagree	Disagree	Disagree	Disagree	Agree	Disagree	Strongly agree	Agree	Agree	Strongly disagree	Agree	Disagree	Strongly agree	Strongly Agree	Strongly Agree	Strongly Agree	Strongly Agree	Strongly Agree	Neutral	Strongly agree	Strongly agree	Strongly agree	Strongly agree	Disagree	Strongly disagree	Neutral	Neutral	Agree
Yes	Good	Yes	No	It is manageable.	Strongly Agree	Strongly Agree	Strongly agree	Agree	Agree	Strongly Agree	Strongly agree	Strongly agree	Strongly agree	Strongly Agree	Neutral	Strongly agree	Disagree	Strongly Agree	Strongly disagree	Strongly disagree	Disagree	Disagree	Strongly disagree	Disagree	Strongly disagree	Agree	Neutral	Strongly agree	Neutral	Strongly agree	Strongly agree	Strongly Agree	Strongly disagree	Strongly agree	Agree	Neutral	Agree	Strongly Agree	Strongly Agree	Strongly Agree	Strongly agree	Strongly agree	Strongly agree	Strongly agree	Strongly agree	Strongly disagree	Strongly agree	Neutral	Disagree
Yes	Good	Yes	No	It is manageable.	Strongly Agree	Neutral	Strongly agree	Strongly Agree	Strongly Agree	Strongly Agree	Strongly agree	Strongly agree	Strongly agree	Strongly Agree	Strongly Agree	Strongly agree	Agree	Strongly Agree	Strongly disagree	Strongly disagree	Strongly disagree	Strongly disagree	Agree	Strongly disagree	Strongly disagree	Strongly agree	Neutral	Strongly disagree	Neutral	Neutral	Agree	Neutral	Strongly disagree	Strongly agree	Neutral	Neutral	Agree	Agree	Agree	Agree	Strongly agree	Strongly agree	Strongly agree	Strongly agree	Neutral	Neutral	Neutral	Neutral	Disagree
Yes	Good	Yes	No	It is manageable.	Strongly Agree	Strongly Agree	Strongly agree	Strongly Agree	Strongly Agree	Strongly Agree	Strongly agree	Strongly agree	Strongly agree	Strongly Agree	Strongly Agree	Strongly agree	Disagree	Strongly Agree	Strongly disagree	Strongly disagree	Strongly disagree	Strongly disagree	Strongly disagree	Strongly disagree	Strongly disagree	Strongly agree	Strongly agree	Strongly agree	Strongly agree	Strongly agree	Strongly agree	Strongly Agree	Strongly disagree	Strongly agree	Strongly Agree	Strongly Agree	Strongly Agree	Strongly Agree	Strongly Agree	Neutral	Strongly agree	Strongly agree	Strongly agree	Strongly agree	Strongly agree	Strongly disagree	Strongly agree	Disagree	Disagree
Yes	Good	Yes	No	It is manageable.	Strongly Agree	Strongly Agree	Strongly agree	Strongly Agree	Strongly Agree	Strongly Agree	Strongly agree	Strongly agree	Strongly agree	Strongly Agree	Disagree	Strongly agree	Strongly disagree	Strongly Agree	Strongly disagree	Strongly disagree	Strongly disagree	Strongly disagree	Strongly disagree	Strongly disagree	Strongly disagree	Strongly agree	Strongly agree	Strongly agree	Strongly agree	Strongly disagree	Strongly disagree	Strongly disagree	Strongly disagree	Strongly agree	Strongly Agree	Strongly Agree	Strongly Agree	Strongly Agree	Strongly Agree	Strongly disagree	Strongly agree	Strongly agree	Strongly agree	Strongly agree	Strongly agree	Strongly disagree	Strongly agree	Strongly disagree	Strongly disagree
Yes	Good	Yes	No	It is manageable.	Strongly Agree	Strongly Agree	Strongly agree	Strongly Agree	Strongly Agree	Strongly Agree	Strongly agree	Strongly agree	Strongly agree	Strongly Agree	Strongly Agree	Strongly agree	Strongly disagree	Strongly disagree	Strongly disagree	Strongly disagree	Strongly disagree	Strongly disagree	Strongly disagree	Strongly disagree	Strongly disagree	Strongly agree	Strongly agree	Strongly agree	Strongly agree	Strongly disagree	Neutral	Strongly Agree	Strongly disagree	Strongly agree	Strongly Agree	Strongly Agree	Strongly Agree	Strongly Agree	Strongly Agree	Strongly Agree	Strongly agree	Strongly agree	Strongly agree	Strongly agree	Strongly agree	Agree	Strongly agree	Agree	Agree
Yes	Good	Yes	No	It is manageable.	Strongly Agree	Strongly Agree	Strongly agree	Strongly Agree	Agree	Strongly Agree	Strongly agree	Disagree	Strongly agree	Strongly Agree	Disagree	Strongly agree	Strongly disagree	Strongly Agree	Disagree	Strongly disagree	Strongly disagree	Strongly disagree	Strongly disagree	Strongly disagree	Strongly disagree	Strongly agree	Strongly disagree	Strongly agree	Agree	Agree	Agree	Disagree	Agree	Agree	Strongly Agree	Strongly Agree	Strongly Agree	Agree	Strongly Agree	Strongly Agree	Strongly agree	Agree	Agree	Agree	Agree	Strongly disagree	Agree	Strongly disagree	Disagree
Yes	Good	Yes	No	It is manageable.	Strongly Agree	Strongly Agree	Strongly agree	Strongly Agree	Strongly Agree	Strongly Agree	Strongly agree	Strongly agree	Strongly agree	Strongly Agree	Strongly Disagree	Strongly agree	Strongly disagree	Strongly Agree	Strongly disagree	Strongly disagree	Strongly disagree	Strongly disagree	Disagree	Strongly disagree	Strongly disagree	Strongly agree	Strongly agree	Strongly agree	Strongly agree	Neutral	Strongly agree	Agree	Strongly disagree	Strongly agree	Agree	Agree	Strongly Agree	Agree	Agree	Strongly Agree	Strongly agree	Strongly agree	Strongly agree	Strongly agree	Agree	Disagree	Disagree	Neutral	Strongly disagree
Yes	Good	Yes	Yes	It is not manageable.	Agree	Agree	Agree	Agree	Agree	Agree	Agree	Agree	Agree	Agree	Agree	Agree	Disagree	Agree	Disagree	Disagree	Disagree	Disagree	Neutral	Disagree	Disagree	Disagree	Neutral	Agree	Agree	Agree	Agree	Agree	Disagree	Agree	Agree	Agree	Agree	Agree	Agree	Agree	Agree	Agree	Agree	Agree	Agree	Agree	Agree	Agree	Agree
Yes	Good	Yes	No	It is manageable.	Strongly Agree	Strongly Agree	Strongly agree	Strongly Agree	Strongly Agree	Strongly Agree	Strongly agree	Strongly agree	Strongly agree	Strongly Agree	Strongly Agree	Strongly agree	Strongly disagree	Strongly Agree	Strongly disagree	Strongly disagree	Disagree	Neutral	Disagree	Neutral	Neutral	Agree	Disagree	Strongly agree	Agree	Strongly agree	Strongly agree	Strongly Agree	Strongly disagree	Neutral	Strongly Agree	Strongly Agree	Strongly Agree	Strongly Agree	Strongly Agree	Strongly Agree	Strongly agree	Strongly agree	Strongly agree	Strongly agree	Strongly agree	Strongly agree	Strongly agree	Neutral	Strongly disagree
Yes	Good	Yes	No	It is not manageable.	Strongly Agree	Strongly Agree	Strongly agree	Strongly Agree	Neutral	Strongly Agree	Strongly agree	Strongly agree	Strongly agree	Strongly Agree	Strongly Disagree	Strongly agree	Strongly disagree	Strongly Agree	Strongly disagree	Strongly disagree	Strongly disagree	Disagree	Strongly disagree	Disagree	Strongly disagree	Agree	Neutral	Strongly agree	Strongly agree	Strongly agree	Strongly agree	Strongly Agree	Strongly disagree	Strongly agree	Strongly Agree	Neutral	Disagree	Strongly Agree	Strongly Agree	Strongly disagree	Strongly agree	Strongly agree	Strongly agree	Strongly agree	Neutral	Neutral	Strongly agree	Disagree	Disagree
Yes	Good	Yes	Yes	It is manageable.	Strongly Agree	Strongly Agree	Strongly agree	Strongly Agree	Strongly Agree	Strongly Agree	Strongly agree	Strongly agree	Strongly agree	Strongly Agree	Strongly Agree	Strongly agree	Disagree	Strongly Agree	Strongly disagree	Strongly disagree	Strongly disagree	Disagree	Disagree	Strongly disagree	Strongly disagree	Strongly agree	Disagree	Strongly agree	Strongly agree	Strongly agree	Strongly agree	Strongly Agree	Disagree	Strongly agree	Strongly Agree	Strongly Agree	Strongly Agree	Strongly Agree	Strongly Agree	Neutral	Strongly agree	Strongly agree	Strongly agree	Strongly agree	Strongly agree	Disagree	Strongly agree	Neutral	Disagree
Yes	Good	No	No	It is manageable.	Strongly Agree	Strongly Agree	Strongly agree	Strongly Agree	Strongly Agree	Strongly Agree	Strongly agree	Strongly agree	Strongly agree	Strongly Agree	Strongly Agree	Strongly agree	Agree	Agree	Agree	Agree	Strongly agree	Agree	Neutral	Agree	Neutral	Neutral	Agree	Strongly agree	Agree	Neutral	Strongly agree	Strongly Agree	Agree	Neutral	Strongly Agree	Strongly Agree	Neutral	Strongly Agree	Agree	Strongly Agree	Strongly agree	Strongly agree	Strongly agree	Strongly agree	Strongly agree	Disagree	Neutral	Neutral	Neutral
Yes	Good	Yes	No	It is manageable.	Strongly Agree	Strongly Agree	Strongly agree	Strongly Agree	Strongly Agree	Strongly Agree	Strongly agree	Strongly agree	Strongly agree	Strongly Agree	Strongly Agree	Strongly agree	Disagree	Strongly Agree	Disagree	Disagree	Disagree	Disagree	Disagree	Disagree	Disagree	Strongly agree	Strongly disagree	Strongly agree	Neutral	Agree	Agree	Neutral	Strongly disagree	Strongly agree	Strongly Agree	Strongly Agree	Strongly Agree	Strongly Agree	Strongly Agree	Strongly disagree	Strongly agree	Strongly agree	Strongly agree	Strongly agree	Agree	Disagree	Strongly agree	Strongly disagree	Strongly disagree
No	Good	Yes	No	It is not manageable.	Strongly Agree	Strongly Agree	Strongly agree	Neutral	Neutral	Neutral	Neutral	Agree	Neutral	Strongly Agree	Agree	Strongly agree	Strongly disagree	Strongly Agree	Strongly disagree	Strongly disagree	Strongly disagree	Strongly disagree	Strongly disagree	Strongly disagree	Strongly disagree	Strongly agree	Neutral	Neutral	Neutral	Neutral	Neutral	Neutral	Neutral	Neutral	Agree	Strongly disagree	Disagree	Agree	Agree	Strongly disagree	Agree	Agree	Neutral	Agree	Neutral	Neutral	Strongly agree	Neutral	Agree
Yes	Good	Yes	Yes	It is manageable.	Strongly Agree	Strongly Agree	Strongly agree	Strongly Agree	Strongly Agree	Strongly Agree	Strongly agree	Strongly agree	Strongly agree	Strongly Agree	Strongly Disagree	Agree	Neutral	Strongly Agree	Strongly disagree	Strongly disagree	Strongly disagree	Strongly disagree	Disagree	Strongly disagree	Strongly disagree	Neutral	Neutral	Neutral	Agree	Agree	Strongly agree	Strongly Agree	Strongly disagree	Agree	Strongly Agree	Strongly Agree	Strongly Agree	Agree	Agree	Strongly disagree	Strongly agree	Strongly agree	Strongly agree	Strongly agree	Strongly agree	Strongly disagree	Strongly agree	Neutral	Strongly disagree
Yes	Good	Yes	No	It is manageable.	Strongly Agree	Strongly Agree	Strongly agree	Strongly Agree	Agree	Strongly Agree	Strongly agree	Strongly agree	Strongly agree	Strongly Agree	Disagree	Agree	Disagree	Strongly Agree	Disagree	Disagree	Disagree	Strongly disagree	Neutral	Disagree	Disagree	Agree	Neutral	Strongly agree	Agree	Agree	Agree	Disagree	Strongly disagree	Agree	Agree	Agree	Agree	Agree	Agree	Neutral	Strongly agree	Strongly agree	Strongly agree	Strongly agree	Strongly agree	Disagree	Agree	Agree	Disagree
Yes	Good	Yes	No	It is manageable.	Strongly Agree	Strongly Agree	Strongly agree	Strongly Agree	Strongly Agree	Strongly Agree	Strongly agree	Agree	Agree	Strongly Agree	Agree	Strongly agree	Disagree	Agree	Disagree	Disagree	Disagree	Agree	Disagree	Agree	Disagree	Strongly agree	Disagree	Disagree	Agree	Agree	Strongly agree	Agree	Disagree	Agree	Strongly Agree	Agree	Strongly Agree	Agree	Agree	Agree	Agree	Agree	Agree	Agree	Agree	Agree	Agree	Disagree	Disagree
Yes	Good		Yes	It is manageable.	Strongly Agree	Strongly Agree	Strongly agree	Strongly Agree	Strongly Agree	Strongly Agree	Strongly agree	Strongly agree	Strongly agree	Strongly Agree	Neutral	Strongly agree	Strongly disagree	Strongly Agree	Strongly agree	Strongly agree	Strongly disagree	Strongly disagree	Strongly Agree	Strongly disagree	Strongly disagree	Strongly agree	Strongly disagree	Strongly agree	Neutral	Disagree	Agree	Strongly Agree	Agree	Strongly agree	Strongly Agree	Strongly Agree	Strongly Agree	Disagree	Agree	Disagree	Strongly agree	Neutral	Agree	Neutral	Agree	Agree	Agree	Strongly agree	Disagree
Yes	Good	Yes	No	It is manageable.	Strongly Agree	Disagree	Strongly agree	Strongly Agree	Disagree	Strongly Agree	Strongly agree	Strongly agree	Strongly agree	Strongly Agree	Strongly Disagree	Strongly agree	Disagree	Strongly Agree	Disagree	Disagree	Disagree	Disagree	Neutral	Disagree	Disagree	Strongly agree	Disagree	Agree	Agree	Agree	Agree	Strongly Agree	Disagree	Strongly agree	Agree	Agree	Agree	Neutral	Agree	Disagree	Strongly agree	Agree	Strongly agree	Strongly agree	Strongly agree	Disagree	Agree	Agree	Disagree
No	Good	Yes	No	It is manageable.	Strongly Agree	Strongly Agree	Strongly agree	Strongly Agree	Strongly Agree	Strongly Agree	Strongly agree	Neutral	Strongly agree	Strongly Agree	Strongly Disagree	Strongly agree	Strongly disagree	Strongly Agree	Disagree	Strongly disagree	Strongly disagree	Neutral	Agree	Neutral	Strongly disagree	Strongly agree	Agree	Agree	Strongly agree	Agree	Agree	Strongly Agree	Strongly disagree	Strongly agree	Strongly Agree	Agree	Agree	Agree	Agree	Disagree	Agree	Agree	Agree	Agree	Agree	Neutral	Agree	Disagree	Disagree
Yes	Moderate	Yes	Yes	It is not manageable.	Strongly Agree	Agree	Strongly agree	Strongly Agree	Agree	Strongly Agree	Strongly agree	Agree	Strongly agree	Agree	Neutral	Agree	Neutral	Agree	Neutral	Neutral	Neutral	Agree	Agree	Agree	Neutral	Agree	Disagree	Agree	Neutral	Neutral	Agree	Neutral	Disagree	Agree	Agree	Agree	Neutral	Neutral	Agree	Neutral	Agree	Agree	Agree	Agree	Agree	Neutral	Neutral	Neutral	Disagree
Yes	Good	Yes	Yes	It is manageable.	Strongly Agree	Strongly Agree	Strongly agree	Strongly Agree	Strongly Agree	Strongly Agree	Strongly agree	Strongly agree	Strongly agree	Strongly Agree	Strongly Disagree	Strongly agree	Strongly disagree	Strongly Agree	Strongly disagree	Strongly disagree	Strongly disagree	Strongly disagree	Neutral	Strongly disagree	Strongly disagree	Strongly agree	Strongly disagree	Strongly agree	Neutral	Strongly agree	Strongly agree	Strongly Agree	Strongly disagree	Strongly agree	Strongly Agree	Neutral	Strongly Agree	Strongly Agree	Strongly Agree	Strongly disagree	Strongly agree	Strongly agree	Strongly agree	Strongly agree	Strongly agree	Strongly disagree	Strongly disagree	Strongly agree	Strongly disagree
Yes	Moderate	Yes	No	It is manageable.	Strongly Agree	Strongly Agree	Strongly agree	Agree	Disagree	Strongly Agree	Strongly agree	Strongly agree	Strongly agree	Strongly Agree	Disagree	Strongly agree	Disagree	Strongly Agree	Agree	Disagree	Disagree	Disagree	Strongly Agree	Agree	Disagree	Agree	Disagree	Agree	Disagree	Strongly disagree	Disagree	Strongly Agree	Disagree	Strongly agree	Strongly Agree	Disagree	Agree	Strongly Agree	Strongly Agree	Agree	Agree	Agree	Neutral	Disagree	Strongly agree	Disagree	Disagree	Disagree	Strongly disagree
Yes	Moderate	Yes	No	It is not manageable.	Strongly Agree	Strongly Agree	Agree	Agree	Agree	Strongly Agree	Strongly agree	Neutral	Agree	Strongly Agree	Neutral	Strongly agree	Agree	Strongly Agree	Agree	Neutral	Agree	Agree	Strongly Agree	Neutral	Neutral	Strongly agree	Disagree	Neutral	Disagree	Neutral	Agree	Disagree	Disagree	Strongly agree	Agree	Agree	Disagree	Neutral	Disagree	Strongly disagree	Agree	Agree	Agree	Strongly agree	Neutral	Neutral	Strongly agree	Neutral	Strongly disagree
Yes	Good	Yes	No	It is manageable.	Strongly Agree	Strongly Agree	Strongly agree	Strongly Agree	Strongly Agree	Strongly Agree	Strongly agree	Strongly agree	Strongly agree	Strongly Agree	Strongly Agree	Strongly agree	Strongly disagree	Strongly Agree	Strongly agree	Strongly disagree	Strongly disagree	Strongly disagree	Strongly disagree	Strongly disagree	Strongly disagree	Strongly agree	Strongly disagree	Strongly agree	Agree	Strongly disagree	Strongly agree	Strongly Agree	Strongly disagree	Strongly agree	Agree	Agree	Disagree	Disagree	Disagree	Strongly disagree	Strongly agree	Strongly agree	Strongly agree	Strongly agree	Neutral	Disagree	Disagree	Strongly disagree	Strongly disagree
Yes	Good	Yes	Yes	It is manageable.	Strongly Disagree	Strongly Disagree	Strongly disagree	Strongly disagree	Strongly Disagree	Strongly Disagree	Strongly disagree	Strongly disagree	Strongly disagree	Strongly Disagree	Strongly Disagree	Strongly disagree	Strongly disagree	Strongly disagree	Strongly disagree	Strongly disagree	Strongly disagree	Strongly disagree	Strongly disagree	Strongly disagree	Strongly disagree	Strongly disagree	Strongly disagree	Strongly disagree	Strongly disagree	Strongly disagree	Strongly disagree	Strongly disagree	Strongly disagree	Strongly disagree	Strongly disagree	Strongly disagree	Strongly disagree	Strongly disagree	Strongly disagree	Strongly disagree	Strongly disagree	Strongly disagree	Strongly disagree	Strongly disagree	Strongly disagree	Strongly disagree	Strongly disagree	Strongly disagree	Strongly disagree
Yes	Good	Yes	No	It is manageable.	Strongly Agree	Strongly Agree	Strongly agree	Strongly Agree	Strongly Agree	Strongly Agree	Strongly agree	Strongly agree	Strongly agree	Strongly Agree	Strongly Disagree	Strongly agree	Strongly disagree	Strongly Agree	Strongly disagree	Strongly disagree	Strongly disagree	Neutral	Neutral	Strongly disagree	Strongly disagree	Strongly agree	Strongly disagree	Strongly agree	Strongly agree	Strongly agree	Neutral	Strongly Agree	Neutral	Strongly agree	Agree	Agree	Agree	Strongly disagree	Strongly Agree	Strongly disagree	Strongly agree	Strongly agree	Strongly agree	Strongly agree	Strongly agree	Strongly disagree	Strongly agree	Strongly disagree	Strongly disagree
Yes	Good	Yes	Yes	It is manageable.	Strongly Agree	Strongly Agree	Strongly agree	Strongly Agree	Strongly Agree	Strongly Agree	Strongly agree	Disagree	Strongly agree	Strongly Agree	Disagree	Strongly agree	Agree	Agree	Strongly disagree	Disagree	Disagree	Disagree	Neutral	Disagree	Disagree	Strongly agree	Agree	Agree	Agree	Disagree	Strongly agree	Disagree	Strongly disagree	Agree	Agree	Disagree	Agree	Agree	Agree	Agree	Agree	Agree	Agree	Agree	Agree	Disagree	Agree	Disagree	Neutral
Yes	Good	Yes	No	It is manageable.	Strongly Agree	Strongly Agree	Strongly agree	Strongly Agree	Strongly Agree	Strongly Agree	Strongly agree	Neutral	Agree	Strongly Agree	Agree	Agree	Disagree	Agree	Neutral	Neutral	Neutral	Neutral	Strongly Agree	Neutral	Neutral	Strongly agree	Agree	Agree	Agree	Agree	Agree	Agree	Strongly disagree	Agree	Agree	Agree	Agree	Neutral	Neutral	Neutral	Agree	Agree	Agree	Agree	Agree	Neutral	Agree	Neutral	Neutral
No	Good	Yes	No	It is manageable.	Strongly Agree	Strongly Agree	Strongly agree	Strongly Agree	Neutral	Strongly Agree	Agree	Agree	Neutral	Strongly Agree	Strongly Disagree	Strongly agree	Strongly disagree	Strongly Agree	Disagree	Strongly disagree	Agree	Agree	Agree	Agree	Disagree	Strongly agree	Disagree	Agree	Neutral	Neutral	Agree	Agree	Disagree	Strongly agree	Strongly Agree	Strongly Agree	Strongly Agree	Agree	Agree	Strongly disagree	Strongly agree	Strongly agree	Strongly agree	Strongly agree	Strongly agree	Strongly disagree	Strongly agree	Disagree	Strongly disagree
Yes	Good	Yes	No	It is not manageable.	Strongly Agree	Strongly Agree	Strongly agree	Strongly Agree	Strongly Agree	Strongly Agree	Strongly agree	Strongly agree	Strongly agree	Strongly Agree	Strongly Agree	Strongly agree	Disagree	Strongly Agree	Disagree	Strongly disagree	Disagree	Agree	Disagree	Agree	Disagree	Strongly agree	Disagree	Agree	Agree	Neutral	Agree	Strongly Agree	Disagree	Strongly agree	Strongly Agree	Strongly Agree	Agree	Disagree	Neutral	Strongly disagree	Strongly agree	Strongly agree	Strongly agree	Strongly agree	Strongly agree	Disagree	Agree	Neutral	Neutral
Yes	Good	Yes	Yes	It is manageable.	Strongly Agree	Agree	Strongly agree	Strongly Agree	Agree	Strongly Agree	Strongly agree	Strongly agree	Strongly agree	Strongly Agree	Agree	Strongly agree	Disagree	Strongly Agree	Disagree	Disagree	Disagree	Strongly agree	Strongly Agree	Disagree	Strongly disagree	Strongly agree	Agree	Agree	Agree	Strongly agree	Strongly agree	Agree	Disagree	Strongly agree	Agree	Agree	Strongly Agree	Agree	Agree	Strongly disagree	Strongly agree	Strongly agree	Agree	Strongly agree	Strongly agree	Strongly agree	Agree	Agree	Strongly agree
Yes	Good	Yes	Yes	It is manageable.	Strongly Agree	Strongly Agree	Strongly agree	Strongly Agree	Strongly Agree	Strongly Agree	Strongly agree	Agree	Strongly agree	Strongly Agree	Strongly Disagree	Strongly agree	Disagree	Strongly Agree	Strongly disagree	Strongly disagree	Strongly disagree	Disagree	Agree	Disagree	Strongly disagree	Strongly agree	Disagree	Strongly agree	Neutral	Agree	Neutral	Strongly Agree	Strongly disagree	Strongly agree	Strongly Agree	Strongly Agree	Strongly Agree	Agree	Strongly Agree	Strongly disagree	Strongly agree	Strongly agree	Strongly agree	Strongly agree	Disagree	Disagree	Neutral	Agree	Strongly disagree
Yes	Good	Yes	No	It is manageable.	Strongly Agree	Strongly Agree	Strongly agree	Strongly Agree	Strongly Agree	Agree	Strongly agree	Strongly agree	Strongly agree	Strongly Agree	Disagree	Strongly agree	Disagree	Agree	Disagree	Disagree	Disagree	Neutral	Neutral	Disagree	Disagree	Agree	Disagree	Agree	Agree	Agree	Agree	Agree	Disagree	Agree	Agree	Agree	Agree	Agree	Agree	Agree	Agree	Agree	Agree	Agree	Agree	Strongly disagree	Neutral	Agree	Neutral
Yes	Good	Yes	No	It is manageable.	Strongly Agree	Strongly Agree	Strongly agree	Strongly Agree	Strongly Agree	Strongly Agree	Strongly agree	Strongly agree	Strongly agree	Strongly Agree	Strongly Agree	Strongly agree	Disagree	Strongly Agree	Disagree	Disagree	Disagree	Disagree	Agree	Agree	Neutral	Strongly agree	Agree	Strongly agree	Agree	Strongly agree	Strongly agree	Disagree	Strongly disagree	Strongly agree	Strongly Agree	Agree	Agree	Agree	Agree	Strongly disagree	Strongly agree	Strongly agree	Strongly agree	Strongly agree	Disagree	Strongly disagree	Agree	Disagree	Strongly disagree
Yes	Good	Yes	No	It is manageable.	Strongly Agree	Strongly Agree	Strongly agree	Strongly Agree	Strongly Agree	Strongly Agree	Strongly agree	Strongly agree	Strongly agree	Strongly Agree	Strongly Disagree	Agree	Disagree	Strongly Agree	Strongly disagree	Strongly disagree	Strongly disagree	Strongly disagree	Strongly disagree	Strongly disagree	Strongly disagree	Strongly agree	Strongly agree	Strongly agree	Strongly agree	Strongly agree	Strongly agree	Strongly disagree	Strongly disagree	Strongly agree	Strongly Agree	Strongly Agree	Agree	Strongly Agree	Strongly Agree	Strongly Agree	Strongly agree	Strongly agree	Strongly agree	Strongly agree	Strongly agree	Strongly disagree	Strongly agree	Strongly agree	Agree
Yes	Good	Yes	No	It is manageable.	Strongly Agree	Agree	Strongly agree	Strongly Agree	Strongly Agree	Strongly Agree	Strongly agree	Strongly agree	Strongly agree	Strongly Agree	Strongly Disagree	Strongly agree	Strongly disagree	Agree	Disagree	Strongly disagree	Disagree	Agree	Agree	Disagree	Strongly disagree	Strongly agree	Agree	Strongly agree	Disagree	Strongly agree	Strongly agree	Agree	Strongly disagree	Strongly agree	Strongly Agree	Strongly Agree	Agree	Disagree	Strongly Agree	Strongly disagree	Strongly agree	Agree	Neutral	Agree	Neutral	Disagree	Agree	Agree	Strongly disagree
Yes	Moderate	Yes	No	It is manageable.	Strongly Agree	Strongly Agree	Strongly agree	Strongly Agree	Strongly Agree	Strongly Agree	Strongly agree	Agree	Strongly agree	Strongly Agree	Agree	Strongly agree	Disagree	Strongly Agree	Disagree	Strongly disagree	Disagree	Agree	Disagree	Agree	Agree	Strongly agree	Neutral	Strongly agree	Agree	Agree	Agree	Agree	Disagree	Agree	Strongly Agree	Agree	Disagree	Disagree	Agree	Agree	Strongly agree	Strongly agree	Strongly agree	Strongly agree	Agree	Disagree	Agree	Strongly agree	Strongly disagree
Yes	Good	Yes	Yes	It is manageable.	Strongly Agree	Strongly Agree	Strongly agree	Strongly Agree	Disagree	Strongly Agree	Strongly agree	Agree	Agree	Agree	Agree	Agree	Disagree	Agree	Strongly disagree	Strongly disagree	Strongly disagree	Strongly disagree	Agree	Disagree	Disagree	Agree	Agree	Strongly agree	Agree	Agree	Agree	Agree	Disagree	Agree	Agree	Agree	Agree	Disagree	Agree	Disagree	Strongly agree	Strongly agree	Strongly agree	Strongly agree	Strongly agree	Disagree	Strongly agree	Disagree	Disagree
Yes	Good	Yes	No	It is manageable.	Strongly Agree	Agree	Strongly agree	Strongly Agree	Disagree	Strongly Agree	Strongly agree	Agree	Strongly agree	Strongly Agree	Strongly Agree	Strongly agree	Disagree	Strongly Agree	Disagree	Disagree	Disagree	Disagree	Agree	Neutral	Disagree	Strongly agree	Neutral	Strongly agree	Strongly agree	Agree	Strongly agree	Strongly Agree	Disagree	Strongly agree	Strongly Agree	Strongly Agree	Strongly Agree	Strongly Agree	Strongly Agree	Strongly Agree	Agree	Agree	Agree	Strongly agree	Strongly agree	Agree	Agree	Disagree	Disagree
Yes	Good	Yes	Yes	It is manageable.	Strongly Agree	Strongly Agree	Strongly agree	Strongly Agree	Strongly Agree	Strongly Agree	Strongly agree	Strongly agree	Strongly agree	Strongly Agree	Strongly Agree	Strongly agree	Strongly agree	Strongly Agree	Neutral	Neutral	Strongly agree	Agree	Strongly Agree	Strongly agree	Agree	Agree	Strongly agree	Strongly agree	Strongly agree	Strongly agree	Strongly agree	Strongly Agree	Strongly agree	Strongly agree	Strongly Agree	Strongly Agree	Strongly Agree	Strongly Agree	Strongly Agree	Strongly Agree	Strongly agree	Strongly agree	Strongly agree	Strongly agree	Strongly agree	Strongly agree	Strongly agree	Strongly disagree	Strongly disagree
Yes	Good	Yes	No	It is manageable.	Strongly Agree	Strongly Agree	Strongly agree	Strongly Agree	Strongly Agree	Strongly Agree	Strongly agree	Strongly agree	Strongly agree	Strongly Agree	Strongly Agree	Strongly agree	Disagree	Strongly Agree	Disagree	Disagree	Disagree	Disagree	Strongly Agree	Disagree	Disagree	Strongly agree	Strongly agree	Strongly agree	Strongly agree	Strongly agree	Strongly agree	Strongly Agree	Disagree	Strongly agree	Strongly Agree	Strongly Agree	Strongly Agree	Strongly Agree	Strongly Agree	Strongly Agree	Strongly agree	Strongly agree	Strongly agree	Strongly agree	Strongly agree	Strongly agree	Strongly agree	Disagree	Disagree
Yes	Good	Yes	Yes	It is manageable.	Strongly Agree	Disagree	Strongly agree	Agree	Agree	Strongly Agree	Agree	Strongly disagree	Agree	Strongly Agree	Agree	Strongly agree	Agree	Agree	Agree	Agree	Disagree	Disagree	Agree	Disagree	Neutral	Agree	Agree	Agree	Agree	Neutral	Neutral	Agree	Agree	Agree	Neutral	Agree	Agree	Agree	Agree	Agree	Agree	Agree	Agree	Agree	Agree	Agree	Agree	Agree	Agree
No	Good	Yes	No	It is manageable.	Strongly Agree	Strongly Agree	Strongly agree	Strongly Agree	Strongly Agree	Agree	Agree	Strongly agree	Strongly agree	Strongly Agree	Strongly Disagree	Strongly agree	Strongly disagree	Strongly Agree	Disagree	Strongly disagree	Strongly disagree	Strongly disagree	Disagree	Disagree	Disagree	Agree	Agree	Strongly agree	Agree	Agree	Agree	Strongly Agree	Disagree	Strongly agree	Strongly Agree	Agree	Agree	Agree	Agree	Disagree	Agree	Agree	Agree	Agree	Strongly agree	Disagree	Strongly agree	Disagree	Disagree
Yes	Good	Yes	Yes		Strongly Agree	Strongly Agree	Strongly agree	Strongly Agree	Strongly Agree	Strongly Agree	Strongly agree	Strongly agree	Strongly agree	Strongly Agree	Strongly Agree	Strongly agree	Strongly agree	Agree	Agree	Agree	Agree	Agree	Agree	Agree	Agree	Agree	Agree	Agree	Agree	Agree	Agree	Agree	Agree	Agree	Agree	Agree	Agree	Agree	Agree	Agree	Agree	Agree	Agree	Agree	Agree	Agree	Agree	Agree	Agree
Yes	Good	Yes	No	It is manageable.	Strongly Agree	Strongly Agree	Strongly agree	Strongly Agree	Strongly Agree	Strongly Agree	Strongly agree	Strongly agree	Strongly agree	Strongly Agree	Strongly Disagree	Strongly agree	Disagree	Strongly Agree	Strongly disagree	Strongly disagree	Strongly disagree	Strongly disagree	Neutral	Strongly disagree	Strongly disagree	Strongly agree	Agree	Strongly agree	Agree	Strongly agree	Strongly agree	Strongly Agree	Strongly disagree	Strongly agree	Strongly disagree	Agree	Strongly Agree	Strongly Agree	Strongly Agree	Strongly disagree	Strongly agree	Strongly agree	Strongly agree	Strongly agree	Strongly agree	Strongly disagree	Strongly disagree	Strongly disagree	Strongly disagree
Yes	Good	Yes	Yes	It is manageable.	Agree	Agree	Agree	Agree	Agree	Agree	Neutral	Neutral	Neutral	Agree	Agree	Agree	Disagree	Agree	Disagree	Disagree	Disagree	Disagree	Disagree	Disagree	Disagree	Agree	Agree	Agree	Agree	Neutral	Neutral	Disagree	Disagree	Agree	Agree	Agree	Agree	Agree	Agree	Agree	Agree	Agree	Agree	Agree	Agree	Neutral	Agree	Disagree	Disagree
No	Good	Yes	Yes	It is manageable.	Strongly Agree	Strongly Agree	Strongly agree	Agree	Agree	Strongly Agree	Strongly agree	Agree	Agree	Agree	Agree	Agree	Disagree	Agree	Disagree	Disagree	Disagree	Disagree	Agree	Disagree	Disagree	Agree	Disagree	Agree	Agree	Agree	Agree	Agree	Disagree	Agree	Agree	Agree	Agree	Agree	Agree	Agree	Agree	Agree	Agree	Agree	Agree	Disagree	Agree	Disagree	Disagree
Yes	Good	Yes	No	It is manageable.	Agree	Strongly Agree	Strongly agree	Agree	Agree	Strongly Agree	Strongly agree	Strongly agree	Strongly agree	Strongly Agree	Disagree	Agree	Disagree	Agree	Disagree	Disagree	Disagree	Neutral	Disagree	Neutral	Disagree	Agree	Disagree	Neutral	Neutral	Neutral	Agree	Agree	Disagree	Agree	Agree	Agree	Agree	Neutral	Agree	Agree	Agree	Agree	Agree	Agree	Agree	Disagree	Agree	Disagree	Disagree
Yes	Good	Yes	Yes	It is manageable.	Strongly Agree	Agree	Agree	Agree	Agree	Agree	Strongly agree	Strongly agree	Strongly agree	Strongly Agree	Strongly Agree	Strongly agree	Neutral	Agree	Agree	Strongly agree	Agree	Strongly agree	Strongly Agree	Strongly agree	Strongly agree	Strongly agree	Disagree	Strongly agree	Agree	Neutral	Agree	Strongly Agree	Strongly agree	Strongly agree	Strongly Agree	Strongly Agree	Agree	Agree	Agree	Agree	Strongly agree	Strongly agree	Strongly agree	Strongly agree	Strongly agree	Strongly agree	Agree	Disagree	Disagree
Yes	Good	Yes	Yes	It is manageable.	Strongly Agree	Agree	Strongly agree	Strongly Agree	Agree	Strongly Agree	Strongly agree	Strongly agree	Strongly agree	Strongly Agree	Strongly Disagree	Strongly agree	Neutral	Strongly Agree	Neutral	Disagree	Disagree	Disagree	Agree	Disagree	Disagree	Agree	Neutral	Strongly agree	Strongly agree	Agree	Strongly agree	Disagree	Disagree	Agree	Agree	Agree	Agree	Neutral	Neutral	Agree	Agree	Agree	Agree	Agree	Neutral	Neutral	Agree	Strongly disagree	Strongly disagree
Yes	Good	Yes	Yes	It is manageable.	Strongly Agree	Strongly Agree	Strongly agree	Strongly Agree	Neutral	Strongly Agree	Strongly agree	Strongly agree	Strongly agree	Strongly Agree	Disagree	Strongly agree	Disagree	Strongly Agree	Strongly disagree	Strongly disagree	Strongly disagree	Strongly disagree	Strongly disagree	Strongly disagree	Strongly disagree	Strongly agree	Disagree	Strongly agree	Strongly agree	Strongly agree	Strongly agree	Strongly Agree	Strongly disagree	Strongly agree	Strongly Agree	Strongly Agree	Strongly Agree	Disagree	Strongly Agree	Strongly Agree	Strongly agree	Strongly agree	Strongly agree	Strongly agree	Strongly agree	Disagree	Strongly agree	Strongly disagree	Strongly disagree
Yes	Good	Yes	Yes	It is not manageable.	Agree	Strongly Agree	Strongly agree	Strongly Agree	Strongly Agree	Strongly Agree	Strongly agree	Agree	Strongly agree	Strongly Agree	Strongly Agree	Strongly agree	Disagree	Strongly Agree	Disagree	Disagree	Disagree	Disagree	Strongly Agree	Disagree	Disagree	Strongly agree	Agree	Agree	Neutral	Agree	Agree	Agree	Disagree	Agree	Agree	Agree	Strongly Agree	Agree	Agree	Disagree	Strongly agree	Strongly agree	Strongly agree	Strongly agree	Strongly agree	Disagree	Agree	Neutral	Neutral
Yes	Good	Yes	Yes	It is manageable.	Strongly Agree	Strongly Agree	Strongly agree	Strongly Agree	Agree	Strongly Agree	Strongly agree	Agree	Strongly agree	Strongly Agree	Agree	Strongly agree	Neutral	Agree	Disagree	Disagree	Disagree	Strongly disagree	Neutral	Neutral	Neutral	Agree	Agree	Agree	Agree	Agree	Strongly agree	Strongly Agree	Agree	Agree	Agree	Strongly Agree	Strongly Agree	Agree	Strongly Agree	Agree	Strongly agree	Strongly agree	Strongly agree	Strongly agree	Strongly agree	Neutral	Agree	Disagree	Strongly disagree
Yes	Good	Yes	Yes	It is manageable.	Strongly Agree	Strongly Agree	Strongly agree	Strongly Agree	Disagree	Strongly Agree	Strongly agree	Agree	Strongly agree	Strongly Agree	Disagree	Agree	Disagree	Strongly Agree	Disagree	Disagree	Disagree	Disagree	Neutral	Disagree	Disagree	Agree	Disagree	Agree	Agree	Neutral	Agree	Disagree	Disagree	Agree	Agree	Agree	Disagree	Disagree	Neutral	Disagree	Agree	Agree	Agree	Agree	Neutral	Neutral	Agree	Agree	Neutral
No	Good	Yes	No	It is manageable.	Strongly Agree	Strongly Agree	Strongly agree	Strongly Agree	Agree	Strongly Agree	Strongly agree	Strongly agree	Strongly agree	Strongly Agree	Neutral	Strongly agree	Disagree	Strongly Agree	Disagree	Disagree	Disagree	Strongly disagree	Neutral	Disagree	Disagree	Strongly agree	Agree	Agree	Neutral	Agree	Agree	Strongly Agree	Strongly disagree	Agree	Agree	Agree	Agree	Agree	Agree	Disagree	Strongly agree	Strongly agree	Strongly agree	Strongly agree	Strongly agree	Neutral	Neutral	Strongly agree	Agree
Yes	Good	Yes	No	It is manageable.	Strongly Agree	Strongly Agree	Strongly agree	Strongly Agree	Strongly Agree	Strongly Agree	Strongly agree	Strongly agree	Strongly agree	Strongly Agree	Strongly Disagree	Strongly disagree	Neutral	Agree	Neutral	Disagree	Disagree	Neutral	Disagree	Disagree	Disagree	Disagree	Neutral	Agree	Agree	Neutral	Agree	Neutral	Disagree	Agree	Agree	Agree	Agree	Agree	Agree	Neutral	Agree	Agree	Agree	Agree	Agree	Neutral	Agree	Neutral	Neutral
Yes	Good	Yes	Yes	It is manageable.	Strongly Agree	Strongly Agree	Strongly agree	Strongly Agree	Strongly Agree	Strongly Agree	Strongly agree	Strongly agree	Strongly agree	Strongly Agree	Strongly Agree	Strongly agree	Strongly disagree	Strongly Agree	Strongly disagree	Strongly disagree	Strongly disagree	Agree	Agree	Strongly disagree	Strongly disagree	Strongly agree	Strongly agree	Strongly agree	Strongly agree	Strongly agree	Strongly agree	Strongly Agree	Strongly agree	Strongly agree	Strongly Agree	Strongly Agree	Strongly Agree	Neutral	Strongly Agree	Strongly disagree	Strongly disagree	Strongly disagree	Strongly disagree	Strongly agree	Strongly disagree	Strongly agree	Strongly agree	Strongly disagree	Strongly agree
Yes	Good	Yes	No	It is manageable.	Strongly Agree	Strongly Agree	Strongly agree	Strongly Agree	Strongly Agree	Strongly Agree	Strongly agree	Strongly agree	Strongly agree	Strongly Agree	Strongly Agree	Strongly agree	Strongly disagree	Strongly Agree	Strongly disagree	Strongly disagree	Strongly disagree	Strongly disagree	Strongly disagree	Strongly disagree	Strongly disagree	Strongly agree	Strongly disagree	Strongly agree	Neutral	Disagree	Neutral	Strongly Agree	Strongly disagree	Strongly agree	Strongly Agree	Strongly Agree	Strongly Agree	Strongly Agree	Strongly Agree	Disagree	Strongly agree	Strongly agree	Strongly agree	Strongly agree	Strongly agree	Strongly disagree	Strongly agree	Neutral	Strongly disagree
Yes	Good	Yes	No	It is manageable.	Agree	Agree	Agree	Neutral	Agree	Strongly Agree	Strongly agree	Strongly disagree	Strongly agree	Strongly Agree	Strongly Disagree	Strongly agree	Strongly disagree	Strongly Agree	Strongly agree	Strongly agree	Strongly agree	Strongly disagree	Strongly Agree	Strongly disagree	Strongly disagree	Strongly agree	Disagree	Agree	Agree	Agree	Agree	Agree	Agree	Agree	Strongly Agree	Strongly Agree	Neutral	Agree	Agree	Agree	Strongly agree	Strongly agree	Strongly agree	Agree	Strongly disagree	Agree	Strongly agree	Neutral	Disagree
Yes	Good	Yes	No	It is manageable.	Strongly Agree	Agree	Strongly agree	Strongly Agree	Strongly Agree	Strongly Agree	Strongly agree	Strongly agree	Agree	Strongly Agree	Agree	Strongly agree	Neutral	Agree	Disagree	Disagree	Disagree	Disagree	Neutral	Disagree	Disagree	Agree	Neutral	Agree	Agree	Agree	Disagree	Agree	Neutral	Agree	Agree	Agree	Agree	Agree	Agree	Agree	Strongly agree	Strongly agree	Strongly agree	Strongly agree	Agree	Neutral	Agree	Neutral	Disagree
Yes	Good	Yes	No	It is manageable.	Agree	Strongly Agree	Strongly agree	Strongly Agree	Strongly Agree	Strongly Agree	Strongly agree	Agree	Strongly agree	Strongly Agree	Disagree	Strongly agree	Disagree	Agree	Disagree	Disagree	Disagree	Disagree	Disagree	Disagree	Disagree	Strongly agree	Agree	Strongly agree	Strongly agree	Strongly agree	Strongly agree	Strongly Agree	Disagree	Strongly agree	Agree	Agree	Agree	Agree	Agree	Agree	Strongly agree	Strongly agree	Strongly agree	Strongly agree	Neutral	Disagree	Agree	Neutral	Disagree
Yes	Good	Yes	No	It is not manageable.	Strongly Agree	Strongly Agree	Strongly agree	Strongly Agree	Strongly Agree	Strongly Agree	Strongly agree	Strongly agree	Strongly agree	Strongly Agree	Agree	Strongly agree	Strongly disagree	Strongly Agree	Strongly disagree	Strongly disagree	Strongly disagree	Strongly disagree	Strongly Agree	Strongly disagree	Disagree	Strongly agree	Strongly disagree	Strongly agree	Agree	Disagree	Agree	Strongly Agree	Disagree	Agree	Strongly Agree	Strongly Agree	Strongly Agree	Strongly Agree	Strongly Agree	Strongly Agree	Strongly agree	Agree	Agree	Strongly agree	Agree	Neutral	Strongly agree	Neutral	Disagree
Yes	Good	Yes	No	It is manageable.	Agree	Agree	Strongly agree	Strongly Agree	Neutral	Strongly Agree	Strongly agree	Strongly disagree	Strongly agree	Strongly Agree	Neutral	Agree	Neutral	Agree	Agree	Disagree	Agree	Disagree	Neutral	Disagree	Disagree	Agree	Agree	Agree	Agree	Agree	Agree	Disagree	Neutral	Agree	Agree	Agree	Agree	Agree	Agree	Agree	Agree	Agree	Agree	Agree	Agree	Disagree	Neutral	Disagree	Neutral
Yes	Good	Yes	No	It is manageable.	Agree	Strongly Agree	Strongly agree	Strongly Agree	Strongly Agree	Strongly Agree	Strongly agree	Strongly agree	Strongly agree	Strongly Agree	Disagree	Strongly agree	Disagree	Strongly Agree	Disagree	Disagree	Disagree	Agree	Agree	Disagree	Strongly disagree	Strongly agree	Strongly agree	Strongly agree	Strongly agree	Strongly agree	Strongly agree	Strongly Agree	Disagree	Strongly agree	Strongly Agree	Strongly Agree	Strongly Agree	Agree	Agree	Disagree	Strongly agree	Strongly agree	Agree	Agree	Agree	Disagree	Strongly agree	Agree	Disagree
Yes	Good	Yes	No	It is manageable.	Strongly Agree	Strongly Agree	Strongly agree	Strongly Agree	Strongly Agree	Strongly Agree	Strongly agree	Strongly agree	Strongly agree	Strongly Agree	Disagree	Strongly agree	Strongly disagree	Strongly Agree	Strongly disagree	Strongly disagree	Strongly disagree	Strongly disagree	Disagree	Strongly disagree	Strongly disagree	Strongly agree	Strongly agree	Strongly agree	Agree	Strongly agree	Strongly agree	Strongly Agree	Strongly disagree	Strongly agree	Strongly Agree	Strongly Agree	Strongly Agree	Agree	Strongly Agree	Agree	Strongly agree	Strongly agree	Strongly agree	Strongly agree	Disagree	Disagree	Strongly agree	Disagree	Strongly disagree
Yes	Good	No	No	It is not manageable.	Strongly Agree	Agree	Agree	Agree	Strongly Disagree	Agree	Agree	Agree	Strongly agree	Strongly Agree	Disagree	Neutral	Neutral	Agree	Disagree	Disagree	Neutral	Agree	Neutral	Disagree	Neutral	Neutral	Neutral	Agree	Agree	Neutral	Neutral	Agree	Disagree	Agree	Neutral	Neutral	Agree	Neutral	Agree	Disagree	Agree	Agree	Agree	Agree	Neutral	Agree	Neutral	Neutral	Agree
Yes	Good	Yes	No	It is manageable.	Strongly Agree	Strongly Agree	Strongly agree	Strongly Agree	Strongly Agree	Strongly Agree	Strongly agree	Strongly agree	Strongly agree	Strongly Agree	Strongly Agree	Strongly agree	Disagree	Strongly Agree	Strongly disagree	Strongly disagree	Strongly disagree	Strongly disagree	Agree	Disagree	Disagree	Strongly agree	Strongly disagree	Agree	Agree	Strongly agree	Strongly agree	Agree	Strongly disagree	Agree	Strongly Agree	Agree	Strongly Agree	Strongly Agree	Strongly Agree	Agree	Agree	Agree	Agree	Agree	Disagree	Agree	Neutral	Strongly disagree	Disagree
Yes	Good	Yes	Yes	It is manageable.	Strongly Agree	Strongly Agree	Strongly agree	Strongly Agree	Strongly Agree	Strongly Agree	Strongly agree	Strongly agree	Strongly agree	Strongly Agree	Strongly Agree	Strongly agree	Disagree	Strongly Agree	Strongly disagree	Strongly disagree	Strongly disagree	Strongly disagree	Neutral	Strongly disagree	Strongly disagree	Strongly agree	Strongly disagree	Strongly agree	Neutral	Strongly agree	Strongly agree	Strongly Agree	Strongly disagree	Strongly agree	Agree	Strongly Agree	Strongly Agree	Disagree	Agree	Strongly disagree	Strongly agree	Strongly agree	Strongly agree	Strongly agree	Strongly disagree	Disagree	Strongly agree	Agree	Neutral
Yes	Good	Yes	No	It is manageable.	Strongly Agree	Strongly Agree	Strongly agree	Strongly Agree	Strongly Agree	Strongly Agree	Strongly agree	Strongly agree	Strongly agree	Strongly Agree	Disagree	Strongly agree	Disagree	Strongly Agree	Disagree	Strongly disagree	Disagree	Disagree	Agree	Strongly disagree	Disagree	Strongly agree	Agree	Strongly agree	Strongly agree	Strongly agree	Strongly agree	Strongly Agree	Strongly disagree	Strongly agree	Strongly Agree	Strongly Agree	Agree	Strongly Agree	Strongly Agree	Disagree	Strongly agree	Strongly agree	Strongly agree	Strongly agree	Disagree	Disagree	Strongly agree	Disagree	Strongly disagree
Yes	Good	Yes	No	It is manageable.	Strongly Agree	Agree	Strongly agree	Strongly Agree	Strongly Agree	Strongly Agree	Strongly agree	Strongly agree	Strongly agree	Strongly Agree	Strongly Agree	Strongly agree	Strongly disagree	Strongly Agree	Agree	Strongly agree	Strongly agree	Agree	Strongly Agree	Strongly agree	Strongly agree	Strongly agree	Strongly agree	Strongly agree	Strongly agree	Strongly agree	Strongly agree	Strongly Agree	Strongly agree	Strongly agree	Strongly Agree	Strongly Agree	Strongly Agree	Strongly Agree	Strongly Agree	Strongly Agree	Strongly agree	Strongly agree	Strongly agree	Strongly agree	Strongly agree	Strongly agree	Strongly agree	Strongly agree	Strongly agree
Yes	Good	Yes	No	It is manageable.	Agree	Agree	Agree	Agree	Neutral	Agree	Agree	Agree	Agree	Agree	Neutral	Agree	Disagree	Agree	Neutral	Disagree	Neutral	Disagree	Neutral	Disagree	Agree	Agree	Agree	Neutral	Agree	Agree	Agree	Agree	Neutral	Neutral	Agree	Neutral	Neutral	Agree	Agree	Agree	Agree	Agree	Agree	Agree	Agree	Neutral	Agree	Neutral	Neutral
Yes	Good	No	No	It is manageable.	Strongly Agree	Strongly Agree	Strongly agree	Strongly Agree	Strongly Agree	Strongly Agree	Strongly agree	Strongly agree	Strongly agree	Strongly Agree	Strongly Agree	Strongly agree	Strongly agree	Strongly Agree	Strongly agree	Strongly agree	Strongly agree	Agree	Strongly Agree	Strongly agree	Agree	Strongly agree	Strongly agree	Strongly agree	Strongly agree	Strongly agree	Strongly agree	Strongly Agree	Strongly agree	Strongly agree	Strongly Agree	Strongly Agree	Strongly Agree	Strongly Agree	Strongly Agree	Strongly Agree	Strongly agree	Agree	Strongly agree	Strongly agree	Strongly agree	Strongly agree	Strongly agree	Strongly agree	Strongly agree
Yes	Good	Yes	No	It is manageable.	Strongly Agree	Strongly Agree	Strongly agree	Strongly Agree	Agree	Strongly Agree	Strongly agree	Agree	Strongly agree	Strongly Agree	Agree	Strongly agree	Strongly disagree	Strongly Agree	Strongly disagree	Strongly disagree	Disagree	Strongly disagree	Neutral	Disagree	Strongly disagree	Strongly agree	Strongly agree	Strongly agree	Strongly agree	Strongly agree	Strongly agree	Strongly Agree	Strongly disagree	Strongly agree	Strongly Agree	Agree	Strongly Agree	Strongly Agree	Strongly Agree	Strongly Agree	Strongly agree	Strongly agree	Strongly agree	Strongly agree	Strongly agree	Strongly agree	Strongly agree	Strongly agree	Agree
No	Moderate	No	No	It is manageable.	Strongly Disagree	Strongly Agree	Strongly agree	Strongly Agree	Agree	Agree	Strongly agree	Strongly agree	Strongly agree	Strongly Agree	Strongly Agree	Strongly agree	Disagree	Strongly disagree	Strongly disagree	Strongly agree	Strongly agree	Strongly agree	Agree	Strongly agree	Strongly disagree	Strongly agree	Strongly agree	Strongly agree	Strongly agree	Strongly agree	Strongly agree	Strongly Agree	Strongly agree	Strongly agree	Strongly Agree	Strongly Agree	Strongly Agree	Strongly Agree	Strongly Agree	Strongly Agree	Strongly agree	Strongly agree	Strongly agree	Strongly agree	Strongly agree	Agree	Strongly agree	Strongly agree	Agree
Yes	Moderate	No	No	It is manageable.	Strongly Agree	Strongly Agree	Strongly agree	Strongly Agree	Strongly Agree	Strongly Agree	Strongly agree	Strongly agree	Strongly agree	Strongly Agree	Strongly Agree	Strongly agree	Strongly agree	Agree	Strongly agree	Strongly agree	Strongly agree	Strongly agree	Strongly Agree	Strongly agree	Strongly agree	Strongly agree	Strongly agree	Strongly agree	Strongly agree	Strongly agree	Strongly agree	Strongly Agree	Strongly agree	Agree	Agree	Strongly Agree	Strongly Agree	Strongly Agree	Agree	Strongly Agree	Strongly agree	Strongly agree	Strongly agree	Strongly agree	Strongly agree	Strongly agree	Strongly agree	Strongly agree	Strongly agree
Yes	Good	No	No	It is not manageable.	Strongly Agree	Strongly Agree	Strongly agree	Strongly Agree	Strongly Agree	Strongly Agree	Strongly agree	Strongly agree	Strongly agree	Strongly Agree	Strongly Agree	Strongly agree	Strongly agree	Strongly Agree	Strongly agree	Strongly agree	Strongly agree	Strongly agree	Strongly Agree	Strongly agree	Strongly agree	Strongly agree	Strongly agree	Strongly agree	Strongly agree	Strongly agree	Strongly agree	Strongly Agree	Strongly agree	Strongly agree	Strongly Agree	Strongly Agree	Strongly Agree	Strongly Agree	Strongly Agree	Strongly Agree	Strongly agree	Strongly agree	Strongly agree	Strongly agree	Agree	Disagree	Disagree	Strongly agree	Strongly agree
No	Good	Yes	No	It is not manageable.	Strongly Agree	Strongly Agree	Strongly agree	Strongly Agree	Strongly Agree	Strongly Agree	Strongly agree	Strongly agree	Strongly agree	Strongly Agree	Strongly Agree	Strongly agree	Strongly agree	Strongly Agree	Strongly agree	Strongly agree	Strongly agree	Strongly agree	Strongly Agree	Strongly agree	Strongly agree	Strongly agree	Strongly agree	Strongly agree	Strongly agree	Strongly agree	Strongly agree	Strongly Agree	Strongly agree	Strongly agree	Strongly Agree	Strongly Agree	Strongly Agree	Strongly Agree	Strongly Agree	Strongly Agree	Strongly agree	Strongly agree	Strongly agree	Strongly agree	Strongly agree	Strongly agree	Strongly agree	Strongly agree	Strongly agree
Yes	Good	No	Yes	It is manageable.	Strongly Agree	Strongly Agree	Strongly agree	Strongly Agree	Strongly Agree	Strongly Agree	Strongly agree	Strongly agree	Strongly agree	Strongly Agree	Strongly Agree	Strongly agree	Strongly disagree	Strongly Agree	Strongly agree	Strongly agree	Strongly agree	Strongly agree	Strongly Agree	Strongly agree	Strongly agree	Strongly agree	Strongly agree	Strongly agree	Strongly agree	Strongly agree	Strongly agree	Strongly Agree	Strongly agree	Strongly agree	Strongly Agree	Strongly Agree	Strongly Agree	Strongly Agree	Strongly Agree	Strongly Agree	Strongly agree	Strongly agree	Strongly agree	Strongly agree	Strongly agree	Strongly agree	Strongly agree	Strongly agree	Strongly agree
Yes	Good	Yes	Yes	It is manageable.	Strongly Agree	Strongly Agree	Strongly agree	Strongly Agree	Strongly Agree	Strongly Agree	Strongly agree	Strongly agree	Strongly agree	Strongly Agree	Strongly Agree	Strongly agree	Strongly agree	Strongly Agree	Strongly agree	Strongly agree	Strongly agree	Strongly agree	Strongly Agree	Strongly agree	Strongly agree	Strongly agree	Strongly agree	Strongly agree	Strongly agree	Strongly agree	Strongly agree	Strongly Agree	Strongly agree	Strongly agree	Strongly Agree	Strongly Agree	Strongly Agree	Strongly Agree	Strongly Agree	Strongly Agree	Strongly agree	Strongly agree	Strongly agree	Strongly agree	Strongly agree	Strongly agree	Strongly agree	Strongly agree	Strongly agree
No	Good	Yes	No	It is manageable.	Strongly Agree	Strongly Agree	Strongly agree	Strongly Agree	Strongly Agree	Strongly Agree	Strongly agree	Strongly agree	Strongly agree	Strongly Agree	Strongly Agree	Strongly agree	Strongly agree	Strongly Agree	Strongly agree	Strongly agree	Strongly agree	Strongly agree	Strongly Agree	Strongly agree	Strongly agree	Strongly agree	Strongly agree	Strongly agree	Strongly agree	Strongly agree	Strongly agree	Strongly Agree	Strongly agree	Strongly agree	Strongly Agree	Strongly Agree	Strongly Agree	Strongly Agree	Strongly Agree	Strongly Agree	Strongly agree	Strongly agree	Strongly agree	Strongly agree	Strongly agree	Strongly agree	Strongly agree	Strongly agree	Strongly agree
No	Good	Yes	Yes	It is manageable.	Strongly Agree	Strongly Agree	Strongly agree	Strongly Agree	Strongly Agree	Strongly Agree	Strongly agree	Strongly agree	Strongly agree	Strongly Agree	Strongly Agree	Strongly agree	Strongly agree	Strongly disagree	Strongly disagree	Strongly disagree	Strongly disagree	Strongly disagree	Strongly disagree	Strongly disagree	Strongly disagree	Strongly disagree	Strongly agree	Strongly agree	Strongly agree	Strongly agree	Strongly agree	Strongly Agree	Strongly agree	Strongly agree	Strongly Agree	Strongly Agree	Strongly Agree	Strongly Agree	Strongly Agree	Strongly Agree	Strongly agree	Strongly agree	Strongly agree	Strongly agree	Strongly agree	Strongly agree	Strongly agree	Strongly agree	Strongly agree
Yes	Good	No	Yes	It is manageable.	Strongly Agree	Strongly Agree	Strongly agree	Strongly Agree	Strongly Agree	Strongly Agree	Strongly agree	Strongly agree	Strongly agree	Strongly Agree	Strongly Agree	Strongly agree	Strongly agree	Strongly Agree	Strongly agree	Strongly agree	Strongly agree	Strongly agree	Strongly Agree	Strongly agree	Strongly agree	Strongly agree	Strongly agree	Strongly agree	Strongly agree	Strongly agree	Strongly agree	Strongly Agree	Strongly agree	Strongly agree	Strongly Agree	Strongly Agree	Strongly Agree	Strongly Agree	Strongly Agree	Strongly Agree	Strongly agree	Strongly agree	Strongly agree	Strongly agree	Strongly agree	Strongly agree	Strongly agree	Strongly agree	Strongly agree
Yes	Good	Yes	Yes	It is manageable.	Strongly Agree	Strongly Agree	Strongly agree	Strongly Agree	Strongly Agree	Strongly Agree	Strongly agree	Strongly agree	Strongly agree	Strongly Agree	Strongly Agree	Strongly agree	Strongly agree	Strongly Agree	Strongly agree	Strongly agree	Strongly agree	Strongly agree	Strongly Agree	Strongly agree	Strongly agree	Agree	Strongly agree	Strongly agree	Strongly agree	Strongly agree	Strongly agree	Strongly Agree	Strongly agree	Strongly agree	Agree	Agree	Agree	Agree	Agree	Agree	Neutral	Agree	Agree	Agree	Agree	Agree	Agree	Agree	Agree
No	Good	No	No	It is manageable.	Strongly Agree	Strongly Agree	Strongly agree	Strongly Agree	Strongly Agree	Strongly Agree	Strongly agree	Strongly agree	Strongly agree	Strongly Agree	Strongly Agree	Strongly agree	Strongly agree	Strongly Agree	Strongly agree	Strongly agree	Strongly agree	Strongly agree	Strongly Agree	Strongly agree	Strongly agree	Strongly agree	Strongly agree	Agree	Strongly agree	Strongly agree	Neutral	Agree	Disagree	Agree	Strongly Agree	Strongly Agree	Strongly Agree	Strongly Agree	Strongly Agree	Strongly Agree	Strongly agree	Strongly agree	Agree	Agree	Agree	Agree	Agree	Strongly agree	Agree
Yes	Good	Yes	No	It is manageable.	Strongly Agree	Strongly Agree	Strongly agree	Strongly Agree	Strongly Agree	Strongly Agree	Strongly agree	Strongly agree	Strongly agree	Strongly Agree	Strongly Agree	Strongly agree	Disagree	Strongly Agree	Disagree	Disagree	Disagree	Disagree	Agree	Disagree	Disagree	Strongly agree	Disagree	Agree	Disagree	Agree	Strongly agree	Neutral	Disagree	Strongly agree	Agree	Agree	Agree	Disagree	Agree	Agree	Strongly agree	Strongly agree	Strongly agree	Strongly agree	Strongly agree	Disagree	Agree	Neutral	Neutral
Yes	Good	Yes	Yes	It is not manageable.	Strongly Agree	Strongly Agree	Strongly agree	Strongly Agree	Strongly Agree	Strongly Agree	Strongly agree	Strongly agree	Strongly agree	Strongly Agree	Strongly Agree	Strongly agree	Neutral	Strongly Agree	Strongly disagree	Strongly disagree	Strongly disagree	Neutral	Disagree	Disagree	Strongly disagree	Strongly agree	Strongly disagree	Strongly agree	Agree	Agree	Agree	Strongly Agree	Disagree	Strongly agree	Strongly Agree	Strongly Agree	Agree	Neutral	Agree	Neutral	Strongly agree	Strongly agree	Strongly agree	Strongly agree	Strongly agree	Neutral	Agree	Disagree	Disagree
No	Good	Yes	Yes	It is manageable.	Strongly Disagree	Agree	Agree	Agree	Strongly Agree	Agree	Strongly agree	Strongly agree	Strongly agree	Strongly Agree	Strongly Agree	Strongly agree	Strongly agree	Strongly Agree	Strongly agree	Strongly agree	Strongly agree	Strongly agree	Strongly Agree	Strongly agree	Strongly agree	Strongly agree	Strongly agree	Strongly agree	Strongly agree	Strongly agree	Strongly agree	Strongly Agree	Strongly agree	Strongly agree	Strongly Agree	Strongly Agree	Strongly Agree	Strongly Agree	Strongly Agree	Strongly Agree	Strongly agree	Strongly agree	Strongly agree	Strongly agree	Strongly agree	Strongly agree	Strongly agree	Strongly agree	Strongly agree
Yes	Good	Yes	No	It is manageable.	Strongly Agree	Agree	Strongly agree	Strongly Agree	Agree	Strongly Agree	Strongly agree	Strongly agree	Agree	Strongly Agree	Agree	Agree	Disagree	Agree	Disagree	Disagree	Neutral	Disagree	Disagree	Disagree	Disagree	Strongly agree	Disagree	Agree	Agree	Agree	Agree	Neutral	Disagree	Neutral	Strongly Agree	Agree	Strongly Agree	Strongly Agree	Agree	Agree	Agree	Strongly agree	Strongly agree	Strongly agree	Strongly disagree	Strongly disagree	Disagree	Disagree	Disagree
Yes	Good	Yes	Yes	It is manageable.	Strongly Agree	Strongly Agree	Strongly agree	Strongly Agree	Strongly Agree	Strongly Agree	Strongly agree	Strongly agree	Strongly agree	Strongly Agree	Strongly Agree	Strongly agree	Strongly agree	Strongly Agree	Strongly agree	Strongly agree	Strongly agree	Strongly agree	Strongly Agree	Strongly agree	Strongly agree	Strongly agree	Strongly agree	Strongly agree	Strongly agree	Strongly agree	Strongly agree	Agree	Neutral	Agree	Neutral	Disagree	Strongly Agree	Strongly Agree	Strongly Agree	Strongly Agree	Strongly agree	Strongly agree	Strongly agree	Strongly agree	Strongly agree	Strongly agree	Strongly agree	Strongly agree	Strongly agree
Yes	Good	Yes	Yes	It is manageable.	Strongly Agree	Strongly Agree	Strongly agree	Strongly Agree	Strongly Agree	Strongly Agree	Strongly agree	Strongly agree	Strongly agree	Strongly Agree	Strongly Agree	Strongly agree	Neutral	Strongly Agree	Disagree	Strongly disagree	Disagree	Strongly disagree	Disagree	Strongly disagree	Strongly disagree	Strongly agree	Agree	Strongly agree	Agree	Strongly agree	Strongly agree	Strongly Agree	Strongly disagree	Strongly agree	Neutral	Neutral	Neutral	Neutral	Neutral	Neutral	Strongly agree	Strongly agree	Strongly agree	Strongly agree	Strongly agree	Strongly disagree	Strongly agree	Strongly disagree	Strongly disagree
No	Good	Yes	Yes	It is manageable.	Strongly Agree	Strongly Agree	Strongly agree	Strongly Agree	Strongly Agree	Strongly Agree	Strongly agree	Strongly agree	Strongly agree	Strongly Agree	Strongly Agree	Strongly agree	Strongly agree	Strongly Agree	Strongly agree	Strongly agree	Strongly agree	Strongly agree	Strongly Agree	Strongly agree	Strongly agree	Strongly agree	Strongly agree	Strongly agree	Strongly agree	Strongly agree	Strongly agree	Strongly Agree	Strongly agree	Strongly agree	Strongly Agree	Strongly Agree	Strongly Agree	Strongly Agree	Strongly Agree	Strongly Agree	Strongly agree	Strongly agree	Strongly agree	Strongly agree	Strongly agree	Strongly agree	Strongly agree	Strongly agree	Strongly agree
No	Good	No	No	It is manageable.	Strongly Agree	Strongly Agree	Strongly agree	Strongly Agree	Strongly Agree	Strongly Agree	Strongly agree	Strongly agree	Strongly agree	Strongly Agree	Strongly Agree	Strongly agree	Strongly agree	Strongly Agree	Strongly agree	Strongly agree	Strongly agree	Strongly agree	Strongly Agree	Strongly agree	Strongly agree	Strongly agree	Strongly agree	Strongly agree	Strongly agree	Strongly agree	Strongly agree	Strongly Agree	Strongly agree	Strongly agree	Strongly Agree	Strongly Agree	Strongly Agree	Strongly Agree	Strongly Agree	Agree	Strongly agree	Strongly agree	Strongly agree	Strongly agree	Strongly agree	Strongly agree	Strongly agree	Strongly agree	Strongly agree
No	Good	Yes	Yes	It is manageable.	Agree	Agree	Agree	Agree	Agree	Neutral	Agree	Agree	Agree	Agree	Neutral	Disagree	Strongly agree	Strongly Agree	Strongly agree	Strongly agree	Strongly agree	Strongly agree	Strongly Agree	Strongly agree	Strongly agree	Strongly agree	Strongly agree	Strongly agree	Strongly agree	Strongly agree	Strongly agree	Strongly Agree	Strongly agree	Strongly agree	Strongly Agree	Strongly Agree	Strongly Agree	Strongly Agree	Strongly Agree	Strongly Agree	Strongly agree	Strongly agree	Strongly agree	Strongly agree	Strongly agree	Strongly agree	Strongly agree	Strongly agree	Strongly agree
No	Good	Yes	Yes	It is manageable.	Strongly Agree	Strongly Agree	Strongly agree	Strongly Agree	Strongly Agree	Strongly Agree	Strongly agree	Strongly agree	Strongly agree	Strongly Agree	Strongly Agree	Strongly agree	Strongly agree	Strongly Agree	Strongly agree	Strongly agree	Strongly agree	Strongly agree	Strongly Agree	Strongly agree	Strongly agree	Strongly agree	Strongly agree	Strongly agree	Strongly agree	Strongly agree	Strongly agree	Strongly Agree	Strongly agree	Strongly agree	Strongly Agree	Strongly Agree	Strongly Agree	Strongly Agree	Strongly Agree	Strongly Agree	Strongly agree	Strongly agree	Strongly agree	Strongly agree	Strongly agree	Strongly agree	Strongly agree	Strongly agree	Strongly agree
Yes	Good	Yes	Yes	It is manageable.	Agree	Agree	Agree	Agree	Strongly Agree	Strongly Agree	Strongly agree	Strongly agree	Strongly agree	Strongly Agree	Strongly Agree	Strongly agree	Strongly agree	Strongly Agree	Strongly agree	Strongly agree	Strongly agree	Strongly agree	Strongly Agree	Strongly agree	Strongly agree	Strongly agree	Strongly agree	Strongly agree	Strongly agree	Strongly agree	Strongly agree	Strongly Agree	Strongly agree	Strongly agree	Strongly Agree	Strongly Agree	Strongly Agree	Strongly Agree	Strongly Agree	Strongly Agree	Strongly agree	Strongly agree	Strongly agree	Strongly agree	Strongly agree	Strongly agree	Strongly agree	Strongly agree	Strongly agree
Yes	Good	Yes	Yes	It is manageable.	Strongly Agree	Strongly Agree	Strongly agree	Strongly Agree	Strongly Agree	Strongly Agree	Strongly agree	Strongly agree	Strongly agree	Strongly Agree	Strongly Agree	Strongly agree	Strongly agree	Strongly Agree	Strongly agree	Strongly agree	Strongly agree	Strongly agree	Strongly Agree	Strongly agree	Strongly agree	Strongly agree	Strongly agree	Strongly agree	Strongly agree	Strongly agree	Strongly agree	Strongly Agree	Strongly agree	Strongly agree	Strongly Agree	Strongly Agree	Strongly Agree	Strongly Agree	Strongly Agree	Strongly Agree	Strongly agree	Strongly agree	Strongly agree	Strongly agree	Strongly agree	Strongly agree	Strongly agree	Strongly agree	Strongly agree
Yes	Good	Yes	Yes	It is manageable.	Agree	Disagree	Strongly agree	Strongly Agree	Strongly Agree	Strongly Agree	Strongly agree	Strongly agree	Strongly agree	Strongly Agree	Strongly Agree	Strongly agree	Strongly agree	Strongly Agree	Strongly agree	Strongly agree	Strongly agree	Strongly agree	Strongly Agree	Strongly agree	Strongly agree	Strongly agree	Strongly agree	Strongly agree	Strongly agree	Strongly agree	Strongly agree	Strongly Agree	Strongly agree	Strongly agree	Strongly Agree	Strongly Agree	Strongly Agree	Strongly Agree	Strongly Agree	Strongly Agree	Strongly agree	Strongly agree	Strongly agree	Strongly agree	Strongly agree	Strongly agree	Strongly agree	Strongly agree	Strongly agree
Yes	Good	Yes	Yes	It is manageable.	Strongly Agree	Strongly Agree	Strongly agree	Strongly Agree	Strongly Agree	Strongly Agree	Strongly agree	Strongly agree	Strongly agree	Strongly Agree	Strongly Agree	Strongly agree	Strongly agree	Strongly Agree	Strongly agree	Strongly agree	Strongly agree	Strongly agree	Strongly Agree	Strongly agree	Strongly agree	Strongly agree	Strongly agree	Strongly agree	Strongly agree	Strongly agree	Strongly agree	Strongly Agree	Strongly agree	Strongly agree	Strongly Agree	Strongly Agree	Strongly Agree	Strongly Agree	Strongly Agree	Strongly Agree	Strongly agree	Strongly agree	Strongly agree	Strongly agree	Strongly agree	Strongly agree	Strongly agree	Strongly agree	Strongly agree
Yes	Moderate	No	Yes	It is manageable.	Strongly Disagree	Strongly Agree	Strongly agree	Strongly Agree	Strongly Agree	Strongly Agree	Strongly agree	Strongly agree	Strongly agree	Strongly Agree	Strongly Agree	Strongly agree	Strongly agree	Strongly Agree	Strongly agree	Strongly agree	Strongly agree	Strongly agree	Strongly Agree	Strongly agree	Strongly agree	Strongly agree	Strongly agree	Strongly agree	Strongly agree	Strongly agree	Strongly agree	Strongly Agree	Strongly agree	Strongly agree	Strongly Agree	Strongly Agree	Strongly Agree	Strongly Agree	Strongly Agree	Strongly Agree	Strongly agree	Strongly agree	Strongly agree	Strongly agree	Strongly agree	Strongly agree	Strongly agree	Strongly agree	Strongly agree
No	Good	Yes	No	It is manageable.	Strongly Agree	Strongly Agree	Strongly agree	Strongly Agree	Strongly Agree	Strongly Agree	Strongly agree	Strongly agree	Strongly agree	Strongly Agree	Strongly Agree	Strongly agree	Strongly agree	Strongly Agree	Strongly agree	Strongly agree	Strongly agree	Strongly agree	Strongly Agree	Strongly agree	Agree	Agree	Agree	Agree	Agree	Agree	Agree	Agree	Agree	Agree	Neutral	Neutral	Neutral	Agree	Strongly Agree	Agree	Strongly agree	Strongly agree	Strongly agree	Strongly agree	Strongly agree	Strongly agree	Strongly agree	Strongly agree	Strongly agree
No	Good	No	Yes	It is manageable.	Strongly Agree	Strongly Agree	Strongly agree	Strongly Agree	Strongly Agree	Strongly Agree	Strongly agree	Strongly agree	Strongly agree	Strongly Agree	Strongly Agree	Strongly agree	Strongly agree	Strongly Agree	Strongly agree	Strongly agree	Strongly agree	Strongly agree	Strongly Agree	Strongly agree	Strongly agree	Strongly agree	Strongly agree	Strongly agree	Strongly agree	Strongly agree	Strongly agree	Strongly Agree	Strongly agree	Strongly agree	Strongly Agree	Strongly Agree	Strongly Agree	Strongly Agree	Strongly Agree	Strongly Agree	Strongly agree	Strongly agree	Strongly agree	Strongly agree	Strongly agree	Strongly agree	Strongly agree	Strongly agree	Strongly agree
No	Good	Yes	Yes	It is manageable.	Strongly Agree	Strongly Agree	Strongly agree	Strongly Agree	Strongly Agree	Strongly Agree	Strongly agree	Strongly agree	Strongly agree	Strongly Agree	Strongly Agree	Strongly agree	Strongly agree	Strongly Agree	Strongly agree	Strongly agree	Strongly agree	Strongly agree	Strongly Agree	Strongly agree	Strongly agree	Strongly agree	Strongly agree	Strongly agree	Strongly agree	Strongly agree	Strongly agree	Strongly Agree	Strongly agree	Strongly agree	Strongly Agree	Strongly Agree	Strongly Agree	Strongly Agree	Strongly Agree	Strongly Agree	Strongly agree	Strongly agree	Strongly agree	Strongly agree	Strongly agree	Strongly agree	Strongly agree	Strongly agree	Strongly agree
Yes	Good	Yes	Yes	It is manageable.	Strongly Agree	Strongly Agree	Strongly agree	Strongly Agree	Strongly Agree	Strongly Agree	Strongly agree	Strongly agree	Strongly agree	Strongly Agree	Strongly Agree	Strongly agree	Strongly agree	Strongly Agree	Strongly agree	Strongly agree	Strongly agree	Strongly agree	Strongly Agree	Strongly agree	Strongly agree	Strongly agree	Strongly agree	Strongly agree	Strongly agree	Strongly agree	Strongly agree	Strongly Agree	Strongly agree	Strongly agree	Strongly Agree	Strongly Agree	Strongly Agree	Strongly Agree	Strongly Agree	Strongly Agree	Strongly agree	Strongly agree	Strongly agree	Strongly agree	Strongly agree	Strongly agree	Strongly agree	Strongly agree	Strongly agree
No	Good	Yes	Yes	It is manageable.	Strongly Agree	Strongly Agree	Strongly agree	Strongly Agree	Strongly Agree	Strongly Agree	Strongly agree	Strongly agree	Strongly agree	Strongly Agree	Strongly Agree	Strongly agree	Strongly agree	Strongly Agree	Strongly agree	Strongly agree	Strongly agree	Strongly agree	Strongly Agree	Strongly agree	Strongly agree	Strongly agree	Strongly agree	Strongly agree	Strongly agree	Strongly agree	Strongly agree	Strongly Agree	Strongly agree	Strongly agree	Strongly Agree	Strongly Agree	Strongly Agree	Strongly Agree	Strongly Agree	Strongly Agree	Strongly agree	Strongly agree	Strongly agree	Strongly agree	Strongly agree	Strongly agree	Strongly agree	Strongly agree	Strongly agree
No	Good	No	No	It is manageable.	Strongly Agree	Strongly Agree	Strongly agree	Strongly Agree	Strongly Agree	Strongly Agree	Strongly agree	Strongly agree	Strongly agree	Strongly Agree	Strongly Agree	Strongly agree	Strongly agree	Strongly Agree	Strongly agree	Strongly agree	Strongly agree	Strongly agree	Strongly Agree	Strongly agree	Strongly agree	Strongly agree	Strongly agree	Strongly agree	Strongly agree	Strongly agree	Strongly agree	Strongly Agree	Strongly agree	Strongly agree	Strongly Agree	Strongly Agree	Strongly Agree	Strongly Agree	Strongly Agree	Strongly Agree	Strongly agree	Strongly agree	Strongly agree	Strongly agree	Strongly agree	Strongly agree	Strongly agree	Strongly agree	Strongly agree
Yes	Good	Yes	Yes	It is manageable.	Agree	Strongly Agree	Agree	Agree	Agree	Agree	Agree	Agree	Strongly agree	Strongly Agree	Strongly Agree	Agree	Agree	Agree	Strongly agree	Agree	Strongly agree	Agree	Strongly Agree	Agree	Strongly agree	Agree	Strongly agree	Agree	Agree	Strongly agree	Agree	Agree	Strongly agree	Agree	Agree	Strongly Agree	Agree	Strongly Agree	Agree	Strongly Agree	Agree	Strongly agree	Strongly agree	Agree	Neutral	Agree	Strongly agree	Agree	Strongly agree
Yes	Good	No	No	It is manageable.	Strongly Agree	Agree	Strongly agree	Agree	Disagree	Strongly Agree	Strongly agree	Agree	Strongly agree	Agree	Agree	Agree	Disagree	Agree	Disagree	Disagree	Disagree	Neutral	Neutral	Neutral	Disagree	Agree	Disagree	Agree	Neutral	Neutral	Agree	Disagree	Disagree	Neutral	Strongly Agree	Strongly Agree	Agree	Neutral	Agree	Neutral	Agree	Agree	Neutral	Agree	Neutral	Neutral	Disagree	Agree	Neutral
No	Good	Yes	Yes	It is manageable.	Neutral	Strongly Agree	Strongly agree	Strongly Agree	Strongly Agree	Strongly Agree	Strongly agree	Strongly agree	Strongly agree	Strongly Agree	Strongly Agree	Strongly agree	Strongly agree	Strongly Agree	Strongly agree	Strongly agree	Strongly agree	Strongly agree	Strongly Agree	Strongly agree	Strongly agree	Strongly agree	Strongly agree	Strongly agree	Strongly agree	Strongly agree	Strongly agree	Strongly Agree	Strongly agree	Strongly agree	Strongly Agree	Strongly Agree	Strongly Agree	Strongly Agree	Strongly Agree	Strongly Agree	Strongly agree	Strongly agree	Strongly agree	Strongly agree	Strongly agree	Strongly agree	Strongly agree	Strongly agree	Strongly agree
Yes	Moderate	Yes	No	It is not manageable.	Strongly Agree	Agree	Agree	Agree	Agree	Strongly Agree	Agree	Disagree	Agree	Agree	Strongly Disagree	Agree	Disagree	Strongly Agree	Agree	Disagree	Agree	Strongly disagree	Strongly Agree	Neutral	Neutral	Neutral	Neutral	Strongly agree	Neutral	Neutral	Neutral	Strongly Agree	Disagree	Agree	Strongly Agree	Agree	Agree	Agree	Strongly Agree	Strongly Agree	Strongly agree	Strongly agree	Strongly agree	Strongly agree	Agree	Neutral	Neutral	Strongly agree	Agree
Yes	Moderate	Yes	Yes	It is not manageable.	Strongly Agree	Strongly Agree	Strongly agree	Strongly Agree	Agree	Strongly Agree	Strongly agree	Strongly agree	Strongly agree	Strongly Agree	Agree	Strongly agree	Agree	Strongly Agree	Neutral	Disagree	Neutral	Agree	Agree	Neutral	Disagree	Agree	Agree	Strongly agree	Neutral	Neutral	Neutral	Agree	Neutral	Strongly agree	Agree	Agree	Agree	Disagree	Agree	Neutral	Strongly agree	Strongly agree	Strongly agree	Strongly agree	Strongly agree	Neutral	Strongly agree	Agree	Neutral
No	Good	Yes	Yes	It is manageable.	Strongly Agree	Strongly Agree	Strongly agree	Strongly Agree	Strongly Agree	Strongly Disagree	Strongly agree	Strongly agree	Strongly agree	Strongly Agree	Strongly Agree	Strongly agree	Strongly agree	Strongly Agree	Strongly agree	Strongly agree	Strongly agree	Strongly agree	Strongly Agree	Strongly agree	Strongly agree	Strongly agree	Strongly agree	Strongly agree	Strongly agree	Strongly agree	Strongly agree	Strongly Agree	Strongly agree	Strongly agree	Strongly Agree	Strongly Agree	Strongly Agree	Strongly Agree	Strongly Agree	Strongly Agree	Strongly agree	Strongly agree	Strongly agree	Strongly agree	Strongly agree	Strongly agree	Strongly agree	Strongly agree	Strongly agree
Yes	Good	Yes	Yes	It is manageable.	Strongly Agree	Strongly Agree	Strongly agree	Strongly Agree	Strongly Agree	Strongly Agree	Strongly agree	Agree	Neutral	Strongly Agree	Strongly Agree	Strongly agree	Strongly agree	Strongly Agree	Strongly agree	Strongly agree	Strongly agree	Strongly agree	Strongly Agree	Strongly agree	Strongly agree	Strongly agree	Strongly agree	Strongly agree	Strongly agree	Strongly agree	Strongly agree	Strongly Agree	Strongly agree	Strongly agree	Strongly Agree	Strongly Agree	Strongly Agree	Strongly Agree	Strongly Agree	Strongly Agree	Strongly agree	Strongly agree	Strongly agree	Strongly agree	Strongly agree	Strongly agree	Strongly agree	Strongly agree	Strongly agree
Yes	Good	No	No	It is manageable.	Strongly Agree	Strongly Agree	Strongly agree	Strongly Agree	Strongly Agree	Strongly Agree	Strongly agree	Strongly agree	Agree	Strongly Agree	Agree	Neutral	Strongly agree	Strongly Agree	Strongly agree	Strongly agree	Strongly agree	Strongly agree	Strongly Agree	Strongly agree	Strongly agree	Strongly agree	Strongly agree	Strongly agree	Strongly agree	Strongly agree	Strongly agree	Strongly Agree	Strongly agree	Strongly agree	Strongly Agree	Strongly Agree	Strongly Agree	Strongly Agree	Strongly Agree	Strongly Agree	Strongly agree	Strongly agree	Strongly agree	Strongly agree	Strongly agree	Strongly agree	Strongly agree	Strongly agree	Strongly agree
No	Good	Yes	Yes	It is manageable.	Strongly Agree	Strongly Agree	Strongly agree	Strongly Agree	Strongly Agree	Strongly Agree	Strongly agree	Strongly agree	Strongly agree	Strongly Agree	Strongly Agree	Strongly agree	Strongly agree	Agree	Agree	Agree	Agree	Agree	Agree	Agree	Agree	Agree	Neutral	Neutral	Agree	Agree	Agree	Neutral	Agree	Neutral	Neutral	Agree	Disagree	Neutral	Disagree	Strongly Agree	Strongly agree	Strongly agree	Strongly agree	Strongly agree	Strongly agree	Strongly agree	Strongly agree	Neutral	Neutral
Yes	Good	Yes	Yes	It is manageable.	Strongly Agree	Strongly Agree	Strongly agree	Strongly Agree	Strongly Agree	Strongly Agree	Strongly agree	Strongly agree	Strongly agree	Strongly Agree	Strongly Agree	Strongly agree	Strongly agree	Strongly Agree	Strongly agree	Strongly agree	Strongly agree	Strongly agree	Strongly Agree	Strongly agree	Strongly agree	Strongly agree	Strongly agree	Strongly agree	Strongly agree	Strongly agree	Strongly agree	Strongly Agree	Strongly agree	Strongly agree	Strongly Agree	Strongly Agree	Strongly Agree	Strongly Agree	Strongly Agree	Strongly Agree	Strongly agree	Strongly agree	Strongly agree	Strongly agree	Strongly agree	Strongly agree	Strongly agree	Strongly agree	Strongly agree
Yes	Good	Yes	Yes	It is manageable.	Strongly Agree	Strongly Agree	Strongly agree	Strongly Agree	Strongly Agree	Strongly Agree	Strongly agree	Strongly agree	Strongly agree	Strongly Agree	Strongly Agree	Strongly agree	Strongly agree	Strongly Agree	Strongly agree	Strongly agree	Strongly agree	Strongly agree	Strongly Agree	Strongly agree	Strongly agree	Strongly agree	Strongly agree	Strongly agree	Strongly agree	Strongly agree	Strongly agree	Strongly Agree	Strongly agree	Strongly agree	Strongly Agree	Strongly Agree	Strongly Agree	Strongly Agree	Strongly Agree	Strongly Agree	Strongly agree	Strongly agree	Strongly agree	Strongly agree	Strongly agree	Strongly agree	Strongly agree	Strongly agree	Strongly agree
Yes	Good	Yes	No	It is not manageable.	Disagree	Disagree	Disagree	Disagree	Disagree	Disagree	Disagree	Disagree	Disagree	Disagree	Disagree	Disagree	Disagree	Disagree	Disagree	Disagree	Disagree	Disagree	Disagree	Disagree	Disagree	Agree	Agree	Strongly agree	Strongly agree	Strongly agree	Strongly agree	Strongly Agree	Strongly agree	Strongly agree	Strongly Agree	Strongly Agree	Strongly Agree	Strongly Agree	Strongly Agree	Strongly Agree	Strongly agree	Strongly agree	Strongly agree	Strongly agree	Strongly agree	Strongly agree	Strongly agree	Strongly agree	Strongly agree
Yes	Good	Yes	Yes	It is manageable.	Strongly Agree	Strongly Agree	Strongly agree	Strongly Agree	Strongly Agree	Strongly Agree	Strongly agree	Strongly agree	Strongly agree	Strongly Agree	Strongly Agree	Strongly agree	Strongly agree	Strongly Agree	Strongly agree	Strongly agree	Strongly agree	Strongly agree	Strongly Agree	Strongly agree	Strongly agree	Strongly agree	Strongly agree	Strongly agree	Strongly agree	Strongly agree	Strongly agree	Strongly Agree	Strongly agree	Strongly agree	Strongly Agree	Strongly Agree	Strongly Agree	Strongly Agree	Strongly Agree	Strongly Agree	Strongly agree	Strongly agree	Strongly agree	Strongly agree	Strongly agree	Strongly agree	Strongly agree	Strongly agree	Strongly agree
Yes	Moderate	No	No	It is not manageable.	Strongly Agree	Strongly Agree	Strongly agree	Strongly Agree	Strongly Agree	Strongly Agree	Strongly agree	Strongly agree	Strongly agree	Strongly Agree	Strongly Agree	Strongly agree	Strongly agree	Strongly Agree	Strongly agree	Strongly agree	Strongly agree	Strongly agree	Strongly Agree	Strongly agree	Strongly agree	Strongly agree	Agree	Agree	Agree	Neutral	Agree	Agree	Agree	Neutral	Neutral	Neutral	Neutral	Neutral	Neutral	Neutral	Agree	Neutral	Agree	Agree	Agree	Agree	Agree	Agree	Agree
No	Good	Yes	Yes	It is manageable.	Agree	Strongly Agree	Strongly agree	Strongly Agree	Strongly Agree	Strongly Agree	Strongly agree	Strongly agree	Strongly agree	Strongly Agree	Strongly Agree	Strongly agree	Strongly agree	Strongly Agree	Strongly agree	Strongly agree	Strongly agree	Strongly agree	Strongly Agree	Strongly agree	Strongly agree	Strongly agree	Strongly agree	Strongly agree	Strongly agree	Strongly agree	Strongly agree	Strongly Agree	Strongly agree	Strongly agree	Strongly Agree	Strongly Agree	Strongly Agree	Strongly Agree	Strongly Agree	Strongly Agree	Strongly agree	Strongly agree	Strongly agree	Strongly agree	Strongly agree	Strongly agree	Strongly agree	Strongly agree	Strongly agree
Yes	Good	Yes	Yes	It is manageable.	Agree	Agree	Agree	Agree	Agree	Neutral	Neutral	Agree	Agree	Agree	Agree	Agree	Strongly agree	Strongly Agree	Strongly agree	Strongly agree	Strongly agree	Strongly agree	Strongly Agree	Strongly agree	Strongly agree	Strongly agree	Strongly agree	Strongly agree	Strongly agree	Strongly agree	Strongly agree	Strongly Agree	Strongly agree	Strongly agree	Strongly Agree	Strongly Agree	Strongly Agree	Strongly Agree	Strongly Agree	Strongly Agree	Strongly agree	Strongly agree	Strongly agree	Strongly agree	Strongly agree	Strongly agree	Strongly agree	Strongly agree	Strongly agree
Yes	Good	Yes	Yes	It is manageable.	Strongly Agree	Strongly Agree	Strongly agree	Strongly Agree	Strongly Agree	Strongly Agree	Strongly agree	Strongly agree	Strongly agree	Strongly Agree	Strongly Agree	Strongly agree	Strongly agree	Strongly Agree	Strongly agree	Strongly agree	Strongly agree	Strongly agree	Strongly Agree	Strongly agree	Strongly agree	Strongly agree	Agree	Agree	Agree	Agree	Agree	Agree	Agree	Agree	Strongly Agree	Strongly Agree	Strongly Agree	Strongly Agree	Strongly Agree	Strongly Agree	Strongly agree	Strongly agree	Strongly agree	Strongly agree	Strongly agree	Strongly agree	Strongly agree	Agree	Neutral
No	Good	Yes	Yes	It is manageable.	Agree	Strongly Agree	Strongly agree	Strongly Agree	Strongly Agree	Strongly Agree	Strongly agree	Strongly agree	Strongly agree	Strongly Agree	Strongly Agree	Strongly agree	Strongly agree	Strongly Agree	Strongly agree	Strongly agree	Strongly agree	Strongly agree	Strongly Agree	Strongly agree	Strongly agree	Strongly agree	Strongly agree	Strongly agree	Strongly agree	Strongly agree	Strongly agree	Strongly Agree	Strongly agree	Strongly agree	Strongly Agree	Strongly Agree	Strongly Agree	Strongly Agree	Strongly Agree	Strongly Agree	Strongly agree	Strongly agree	Strongly agree	Strongly agree	Strongly agree	Strongly agree	Strongly agree	Strongly agree	Strongly agree
No	Good	Yes	Yes	It is not manageable.	Disagree	Strongly Agree	Strongly agree	Strongly Agree	Strongly Agree	Strongly Agree	Strongly agree	Strongly agree	Strongly agree	Strongly Disagree	Strongly Agree	Strongly agree	Agree	Agree	Agree	Agree	Agree	Agree	Agree	Agree	Agree	Agree	Agree	Agree	Agree	Agree	Agree	Agree	Agree	Agree	Agree	Neutral	Agree	Agree	Agree	Agree	Agree	Agree	Neutral	Agree	Agree	Agree	Agree	Agree	Agree
No	Good	Yes	Yes	It is manageable.	Strongly Agree	Strongly Agree	Strongly agree	Strongly Agree	Strongly Agree	Strongly Agree	Strongly agree	Strongly agree	Strongly agree	Strongly Agree	Strongly Agree	Strongly agree	Strongly agree	Strongly Agree	Strongly agree	Strongly agree	Strongly agree	Strongly agree	Strongly Agree	Strongly agree	Strongly agree	Strongly agree	Strongly agree	Strongly agree	Strongly agree	Strongly agree	Strongly agree	Strongly Agree	Strongly agree	Strongly agree	Strongly Agree	Strongly Agree	Strongly Agree	Strongly Agree	Strongly Agree	Strongly Agree	Strongly agree	Strongly agree	Strongly agree	Strongly agree	Agree	Agree	Agree	Agree	Agree
Yes	Good	No	No	It is manageable.	Strongly Agree	Strongly Agree	Strongly agree	Strongly Agree	Strongly Agree	Strongly Agree	Agree	Strongly agree	Strongly agree	Strongly Agree	Strongly Agree	Strongly agree	Strongly agree	Strongly Agree	Strongly agree	Strongly agree	Strongly agree	Strongly agree	Strongly Agree	Strongly agree	Strongly agree	Strongly agree	Strongly agree	Strongly agree	Strongly agree	Strongly agree	Strongly agree	Strongly Agree	Strongly agree	Strongly agree	Strongly Agree	Strongly Agree	Strongly Agree	Strongly Agree	Strongly Agree	Agree	Agree	Agree	Agree	Agree	Agree	Agree	Agree	Agree	Agree
No	Good	No	No	It is manageable.	Strongly Agree	Strongly Agree	Strongly agree	Agree	Strongly Agree	Strongly Agree	Strongly agree	Strongly agree	Strongly agree	Strongly Agree	Strongly Agree	Strongly agree	Strongly agree	Strongly Agree	Strongly agree	Strongly agree	Strongly agree	Strongly agree	Strongly Agree	Strongly agree	Strongly agree	Strongly agree	Strongly agree	Strongly agree	Strongly agree	Strongly agree	Strongly agree	Strongly Agree	Strongly agree	Strongly agree	Strongly Agree	Strongly Agree	Strongly Agree	Strongly Agree	Strongly Agree	Strongly Agree	Strongly agree	Strongly agree	Strongly agree	Strongly agree	Strongly agree	Strongly agree	Strongly agree	Strongly agree	Strongly agree
Yes	Good	Yes	Yes	It is manageable.	Strongly Agree	Strongly Agree	Strongly agree	Strongly Agree	Strongly Agree	Strongly Agree	Strongly agree	Strongly agree	Strongly agree	Strongly Agree	Strongly Agree	Strongly agree	Strongly agree	Strongly Agree	Strongly agree	Strongly agree	Strongly agree	Strongly agree	Strongly Agree	Strongly agree	Strongly agree	Strongly agree	Strongly agree	Strongly agree	Strongly agree	Strongly agree	Strongly agree	Strongly Agree	Strongly agree	Strongly agree	Agree	Agree	Agree	Agree	Agree	Agree	Agree	Agree	Agree	Agree	Agree	Agree	Agree	Agree	Agree
Yes	Good	No	Yes	It is manageable.	Strongly Agree	Strongly Agree	Strongly agree	Strongly Agree	Strongly Agree	Strongly Agree	Strongly agree	Strongly agree	Strongly agree	Strongly Agree	Strongly Agree	Strongly agree	Strongly agree	Strongly Agree	Strongly agree	Strongly agree	Strongly agree	Strongly agree	Strongly Agree	Strongly agree	Strongly agree	Strongly agree	Strongly agree	Strongly agree	Strongly agree	Strongly agree	Strongly agree	Strongly Agree	Strongly agree	Strongly agree	Strongly Agree	Strongly Agree	Strongly Agree	Strongly Agree	Strongly Agree	Strongly Agree	Strongly agree	Strongly agree	Strongly agree	Strongly agree	Strongly agree	Strongly agree	Strongly agree	Strongly agree	Strongly agree
Yes	Good	No	Yes	It is manageable.	Strongly Agree	Neutral	Agree	Strongly Agree	Strongly Agree	Strongly Agree	Strongly agree	Strongly agree	Strongly agree	Strongly Agree	Strongly Agree	Strongly agree	Strongly agree	Strongly Agree	Strongly agree	Strongly agree	Strongly agree	Strongly agree	Strongly Agree	Strongly agree	Strongly agree	Strongly agree	Strongly agree	Strongly agree	Strongly agree	Strongly agree	Strongly agree	Strongly Agree	Strongly agree	Strongly agree	Strongly Agree	Strongly Agree	Strongly Agree	Strongly Agree	Strongly Agree	Strongly Agree	Strongly agree	Strongly agree	Strongly agree	Strongly agree	Strongly agree	Strongly agree	Strongly agree	Strongly agree	Strongly agree
No	Good	Yes	Yes	It is manageable.	Neutral	Strongly Agree	Strongly agree	Strongly Agree	Strongly Agree	Strongly Agree	Strongly agree	Strongly agree	Strongly agree	Strongly Agree	Strongly Agree	Strongly agree	Strongly agree	Strongly Agree	Strongly agree	Strongly agree	Strongly agree	Strongly agree	Strongly Agree	Strongly agree	Strongly agree	Strongly agree	Strongly agree	Strongly agree	Strongly agree	Strongly agree	Strongly agree	Strongly Agree	Strongly agree	Strongly agree	Strongly Agree	Strongly Agree	Strongly Agree	Strongly Agree	Strongly Agree	Strongly Agree	Strongly agree	Strongly agree	Strongly agree	Strongly agree	Strongly agree	Strongly agree	Strongly agree	Strongly agree	Strongly agree
No	Good	No	No	It is not manageable.	Strongly Agree	Disagree	Strongly agree	Agree	Neutral	Strongly Agree	Strongly agree	Strongly agree	Strongly agree	Strongly Agree	Strongly Agree	Strongly agree	Strongly agree	Strongly Agree	Strongly agree	Strongly agree	Strongly agree	Strongly agree	Strongly Agree	Strongly agree	Strongly agree	Strongly agree	Strongly agree	Strongly agree	Strongly agree	Strongly agree	Strongly agree	Strongly Agree	Strongly agree	Strongly agree	Strongly Agree	Strongly Agree	Strongly Agree	Strongly Agree	Strongly Agree	Strongly Agree	Strongly agree	Strongly agree	Strongly agree	Strongly agree	Strongly agree	Strongly agree	Strongly agree	Strongly agree	Strongly agree
Yes	Moderate	Yes	Yes	It is manageable.	Strongly Disagree	Strongly Disagree	Strongly disagree	Strongly disagree	Strongly Disagree	Strongly Disagree	Strongly disagree	Strongly disagree	Strongly disagree	Strongly Disagree	Strongly Disagree	Strongly disagree	Strongly disagree	Strongly disagree	Strongly disagree	Strongly disagree	Strongly disagree	Strongly disagree	Strongly disagree	Strongly disagree	Strongly disagree	Strongly disagree	Strongly disagree	Strongly disagree	Strongly disagree	Strongly disagree	Strongly disagree	Strongly disagree	Strongly disagree	Strongly disagree	Strongly disagree	Strongly disagree	Strongly disagree	Strongly disagree	Strongly disagree	Strongly disagree	Strongly disagree	Strongly disagree	Strongly disagree	Strongly disagree	Strongly disagree	Strongly disagree	Strongly disagree	Strongly disagree	Strongly disagree
Yes	Good	Yes	Yes	It is manageable.	Strongly Agree	Strongly Agree	Strongly agree	Strongly Agree	Strongly Agree	Strongly Agree	Strongly agree	Strongly agree	Strongly agree	Strongly Agree	Disagree	Strongly agree	Disagree	Strongly Agree	Strongly disagree	Strongly disagree	Strongly disagree	Strongly disagree	Disagree	Strongly disagree	Strongly disagree	Strongly agree	Agree	Strongly agree	Strongly agree	Disagree	Agree	Strongly Agree	Strongly disagree	Strongly agree	Agree	Strongly Agree	Strongly Agree	Strongly disagree	Strongly Agree	Strongly Agree	Strongly agree	Strongly agree	Strongly agree	Strongly agree	Strongly agree	Disagree	Agree	Neutral	Disagree
Yes	Good	Yes	No	It is manageable.	Agree	Strongly Agree	Strongly agree	Strongly Agree	Strongly Agree	Strongly Agree	Strongly agree	Strongly agree	Strongly agree	Strongly Agree	Strongly Agree	Strongly agree	Disagree	Strongly Agree	Disagree	Disagree	Disagree	Disagree	Agree	Disagree	Disagree	Strongly agree	Agree	Strongly agree	Strongly agree	Strongly agree	Strongly agree	Strongly Agree	Disagree	Strongly agree	Strongly Agree	Strongly Agree	Strongly Agree	Strongly Agree	Strongly Agree	Strongly Agree	Strongly agree	Strongly agree	Strongly agree	Strongly agree	Strongly agree	Disagree	Strongly agree	Disagree	Disagree
	Good	No	No	It is manageable.	Strongly Agree	Strongly Agree	Strongly agree	Strongly Agree	Strongly Agree	Strongly Agree	Strongly agree	Strongly agree	Strongly agree	Strongly Agree	Strongly Agree	Strongly agree	Strongly agree	Strongly Agree	Strongly agree	Strongly agree	Strongly agree	Strongly agree	Strongly Agree	Strongly agree	Strongly agree	Strongly agree	Strongly agree	Strongly agree	Strongly agree	Strongly agree	Strongly agree	Strongly Agree	Strongly agree	Strongly agree	Strongly Agree	Strongly Agree	Strongly Agree	Strongly Agree	Strongly Agree	Strongly Agree	Strongly agree	Strongly agree	Strongly agree	Strongly agree	Strongly agree	Strongly agree	Strongly agree	Strongly agree	Strongly agree
Yes	Good	Yes	Yes	It is manageable.	Strongly Agree	Agree	Agree	Agree	Agree	Agree	Agree	Agree	Agree	Agree	Agree	Agree	Strongly agree	Strongly Agree	Strongly agree	Strongly agree	Strongly agree	Strongly agree	Strongly Agree	Strongly agree	Neutral	Strongly agree	Strongly agree	Strongly agree	Strongly agree	Strongly agree	Strongly agree	Strongly Agree	Strongly agree	Strongly agree	Strongly Agree	Strongly Agree	Strongly Agree	Strongly Agree	Strongly Agree	Strongly Agree	Strongly agree	Strongly agree	Strongly agree	Strongly agree	Strongly agree	Strongly agree	Strongly agree	Strongly agree	Strongly agree
No	Good	Yes	No	It is manageable.	Disagree	Disagree	Disagree	Disagree	Disagree	Disagree	Disagree	Disagree	Disagree	Disagree	Disagree	Disagree	Neutral	Disagree	Disagree	Disagree	Disagree	Disagree	Disagree	Disagree	Disagree	Disagree	Agree	Agree	Agree	Strongly agree	Agree	Strongly Agree	Agree	Agree	Strongly Agree	Strongly Agree	Strongly Agree	Strongly Agree	Strongly Agree	Strongly Agree	Strongly agree	Strongly agree	Strongly agree	Strongly agree	Strongly agree	Strongly agree	Strongly agree	Strongly agree	Strongly agree
No	Good	No	Yes	It is manageable.	Strongly Agree	Strongly Agree	Strongly agree	Strongly Agree	Strongly Agree	Strongly Agree	Strongly agree	Strongly agree	Strongly agree	Strongly Agree	Strongly Agree	Strongly agree	Agree	Agree	Agree	Agree	Strongly agree	Strongly agree	Agree	Agree	Agree	Agree	Agree	Agree	Agree	Agree	Agree	Agree	Strongly agree	Agree	Neutral	Neutral	Disagree	Agree	Agree	Agree	Strongly agree	Strongly agree	Strongly agree	Strongly agree	Strongly agree	Strongly agree	Strongly agree	Strongly agree	Strongly agree
No	Good	No	Yes	It is manageable.	Strongly Agree	Strongly Agree	Strongly agree	Strongly Agree	Strongly Agree	Strongly Agree	Strongly agree	Strongly agree	Strongly agree	Strongly Agree	Strongly Agree	Strongly agree	Strongly agree	Strongly Agree	Strongly agree	Strongly agree	Strongly agree	Strongly agree	Strongly Agree	Strongly agree	Strongly agree	Strongly agree	Strongly agree	Neutral	Strongly agree	Strongly agree	Strongly agree	Strongly Agree	Strongly agree	Strongly agree	Strongly Agree	Strongly Agree	Strongly Agree	Strongly Agree	Strongly Agree	Strongly Agree	Strongly agree	Strongly agree	Strongly agree	Strongly agree	Strongly agree	Strongly agree	Strongly agree	Strongly agree	Strongly agree
No	Good	No	No	It is manageable.	Disagree	Agree	Strongly agree	Strongly Agree	Strongly Agree	Strongly Agree	Strongly agree	Strongly agree	Strongly agree	Strongly Agree	Strongly Agree	Strongly agree	Strongly agree	Strongly Agree	Strongly agree	Strongly agree	Strongly agree	Strongly agree	Strongly Agree	Strongly agree	Strongly agree	Strongly agree	Strongly agree	Strongly agree	Strongly agree	Strongly agree	Strongly agree	Strongly Agree	Strongly agree	Strongly agree	Strongly Agree	Strongly Agree	Strongly Agree	Strongly Agree	Strongly Agree	Strongly Agree	Strongly agree	Strongly agree	Strongly agree	Strongly agree	Strongly agree	Strongly agree	Strongly agree	Strongly agree	Strongly agree
No	Good	Yes	Yes	It is manageable.	Strongly Agree	Strongly Agree	Strongly agree	Strongly Agree	Strongly Agree	Strongly Agree	Strongly agree	Strongly agree	Strongly agree	Strongly Agree	Strongly Agree	Strongly agree	Agree	Agree	Agree	Agree	Agree	Agree	Strongly Agree	Agree	Agree	Agree	Neutral	Neutral	Neutral	Neutral	Neutral	Neutral	Neutral	Neutral	Strongly Agree	Strongly Agree	Strongly Agree	Strongly Agree	Strongly Agree	Strongly Agree	Strongly agree	Strongly agree	Strongly agree	Strongly agree	Strongly agree	Strongly agree	Strongly agree	Strongly agree	Strongly agree
Yes	Good	Yes	Yes	It is manageable.	Strongly Agree	Strongly Agree	Strongly agree	Strongly Agree	Strongly Agree	Strongly Agree	Strongly agree	Strongly agree	Strongly agree	Strongly Agree	Strongly Agree	Strongly agree	Agree	Agree	Agree	Agree	Agree	Agree	Agree	Agree	Agree	Agree	Neutral	Neutral	Neutral	Neutral	Neutral	Neutral	Neutral	Neutral	Strongly Agree	Strongly Agree	Strongly Agree	Strongly Agree	Strongly Agree	Strongly Agree	Strongly agree	Strongly agree	Strongly agree	Strongly agree	Strongly agree	Strongly agree	Strongly agree	Strongly agree	Strongly agree
No	Good	No	Yes	It is manageable.	Strongly Agree	Strongly Agree	Strongly agree	Strongly Agree	Strongly Agree	Strongly Agree	Strongly agree	Strongly agree	Strongly agree	Strongly Agree	Strongly Agree	Strongly agree	Strongly agree	Strongly Agree	Strongly agree	Strongly agree	Strongly agree	Strongly agree	Strongly Agree	Strongly agree	Strongly agree	Strongly agree	Strongly agree	Strongly agree	Strongly agree	Strongly agree	Strongly agree	Strongly Agree	Strongly agree	Strongly agree	Strongly Agree	Strongly Agree	Strongly Agree	Strongly Agree	Strongly Agree	Strongly Agree	Strongly agree	Strongly agree	Strongly agree	Strongly agree	Strongly agree	Strongly agree	Strongly agree	Strongly agree	Strongly agree
Yes	Good	Yes	Yes	It is manageable.	Disagree	Strongly Agree	Strongly agree	Strongly Agree	Strongly Agree	Strongly Agree	Strongly agree	Strongly agree	Strongly agree	Strongly Agree	Strongly Agree	Strongly agree	Agree	Agree	Agree	Agree	Agree	Agree	Agree	Agree	Agree	Agree	Strongly agree	Strongly agree	Strongly agree	Strongly agree	Strongly agree	Strongly Agree	Strongly agree	Strongly agree	Strongly Agree	Strongly Agree	Strongly Agree	Strongly Agree	Strongly Agree	Strongly Agree	Strongly agree	Strongly agree	Strongly agree	Strongly agree	Strongly agree	Strongly agree	Strongly agree	Strongly agree	Strongly agree
No	Good	Yes	Yes	It is manageable.	Strongly Agree	Strongly Agree	Strongly agree	Strongly Agree	Strongly Agree	Strongly Agree	Strongly agree	Strongly agree	Strongly agree	Strongly Agree	Strongly Agree	Strongly agree	Strongly agree	Strongly Agree	Strongly agree	Strongly agree	Strongly agree	Strongly agree	Strongly Agree	Strongly agree	Strongly agree	Strongly agree	Strongly agree	Strongly agree	Strongly agree	Strongly agree	Strongly agree	Strongly Agree	Strongly agree	Strongly agree	Strongly Agree	Strongly Agree	Strongly Agree	Strongly Agree	Strongly Agree	Strongly Agree	Strongly agree	Strongly agree	Strongly agree	Strongly agree	Strongly agree	Strongly agree	Strongly agree	Strongly agree	Strongly agree
No	Good	No	No	It is not manageable.	Strongly Agree	Strongly Agree	Strongly agree	Strongly Agree	Strongly Agree	Strongly Agree	Strongly agree	Strongly agree	Strongly agree	Strongly Agree	Strongly Agree	Strongly agree	Strongly agree	Strongly Agree	Strongly agree	Strongly agree	Strongly agree	Strongly agree	Strongly Agree	Strongly agree	Strongly agree	Strongly agree	Strongly agree	Strongly agree	Strongly agree	Strongly agree	Strongly agree	Strongly Agree	Strongly agree	Strongly agree	Strongly Agree	Strongly Agree	Strongly Agree	Strongly Agree	Strongly Agree	Strongly Agree	Strongly agree	Strongly agree	Strongly agree	Strongly agree	Strongly agree	Strongly agree	Strongly agree	Strongly agree	Strongly agree
No	Good	No	No	It is manageable.	Strongly Agree	Strongly Agree	Strongly agree	Strongly Agree	Strongly Agree	Strongly Agree	Strongly agree	Strongly agree	Strongly agree	Strongly Agree	Strongly Agree	Strongly agree	Strongly agree	Strongly Agree	Strongly agree	Strongly agree	Strongly agree	Strongly agree	Strongly Agree	Strongly agree	Strongly agree	Strongly agree	Strongly agree	Strongly agree	Strongly agree	Strongly agree	Strongly agree	Strongly Agree	Strongly agree	Strongly agree	Strongly Agree	Strongly Agree	Strongly Agree	Strongly Agree	Strongly Agree	Strongly Agree	Strongly agree	Strongly agree	Strongly agree	Strongly agree	Strongly agree	Strongly agree	Strongly agree	Strongly agree	Strongly agree
No	Good	No	No	It is manageable.	Strongly Agree	Strongly Agree	Strongly agree	Strongly Agree	Strongly Agree	Strongly Agree	Strongly agree	Strongly agree	Strongly agree	Strongly Agree	Strongly Agree	Strongly agree	Strongly agree	Strongly Agree	Strongly agree	Strongly agree	Strongly agree	Strongly agree	Strongly Agree	Strongly agree	Strongly agree	Strongly agree	Strongly agree	Strongly agree	Strongly agree	Strongly agree	Strongly agree	Strongly Agree	Strongly agree	Strongly agree	Strongly Agree	Strongly Agree	Strongly Agree	Strongly Agree	Strongly Agree	Strongly Agree	Strongly agree	Strongly agree	Strongly agree	Strongly agree	Strongly agree	Strongly agree	Strongly agree	Strongly agree	Strongly agree
Yes	Good	No	No	It is not manageable.	Neutral	Agree	Agree	Agree	Agree	Agree	Agree	Strongly agree	Agree	Agree	Agree	Agree	Strongly agree	Strongly Agree	Strongly agree	Agree	Agree	Agree	Agree	Agree	Agree	Agree	Neutral	Neutral	Neutral	Neutral	Neutral	Agree	Agree	Neutral	Disagree	Disagree	Disagree	Disagree	Disagree	Disagree	Disagree	Disagree	Disagree	Disagree	Disagree	Disagree	Disagree	Strongly agree	Strongly agree
No	Good	No	No	It is manageable.	Strongly Agree	Strongly Agree	Strongly agree	Strongly Agree	Strongly Agree	Strongly Agree	Strongly agree	Strongly agree	Strongly agree	Strongly Agree	Strongly Agree	Strongly agree	Strongly agree	Strongly Agree	Strongly agree	Strongly agree	Strongly agree	Strongly agree	Strongly Agree	Strongly agree	Strongly agree	Strongly agree	Strongly agree	Strongly agree	Strongly agree	Strongly agree	Strongly agree	Strongly Agree	Strongly agree	Strongly agree	Strongly Agree	Strongly Agree	Strongly Agree	Strongly Agree	Strongly Agree	Strongly Agree	Strongly agree	Strongly agree	Strongly agree	Strongly agree	Strongly agree	Strongly agree	Strongly agree	Strongly agree	Strongly agree
Yes	Good	No	No	It is manageable.	Strongly Agree	Strongly Agree	Strongly agree	Strongly Agree	Strongly Agree	Strongly Agree	Strongly agree	Strongly agree	Strongly agree	Strongly Agree	Strongly Agree	Strongly agree	Strongly agree	Strongly Agree	Strongly agree	Strongly agree	Strongly agree	Strongly agree	Strongly Agree	Strongly agree	Strongly agree	Strongly agree	Strongly agree	Strongly agree	Strongly agree	Strongly agree	Strongly agree	Strongly Agree	Strongly agree	Strongly agree	Strongly Agree	Strongly Agree	Strongly Agree	Strongly Agree	Strongly Agree	Strongly Agree	Strongly agree	Strongly agree	Strongly agree	Strongly agree	Strongly agree	Strongly agree	Strongly agree	Strongly agree	Strongly agree
No	Moderate	Yes	Yes	It is not manageable.	Neutral	Neutral	Neutral	Neutral	Neutral	Neutral	Neutral	Neutral	Neutral	Neutral	Neutral	Neutral	Neutral	Neutral	Neutral	Neutral	Neutral	Neutral	Neutral	Neutral	Neutral	Neutral	Agree	Agree	Agree	Agree	Agree	Agree	Agree	Agree	Strongly Agree	Strongly Agree	Strongly Agree	Strongly Agree	Strongly Agree	Strongly Agree	Strongly agree	Strongly agree	Strongly agree	Strongly agree	Strongly agree	Strongly agree	Strongly agree	Strongly agree	Strongly agree
No	Good	No	No	It is not manageable.	Strongly Agree	Strongly Agree	Strongly agree	Strongly Agree	Strongly Agree	Strongly Agree	Strongly agree	Strongly agree	Strongly agree	Strongly Agree	Strongly Agree	Strongly agree	Agree	Agree	Agree	Agree	Agree	Agree	Agree	Agree	Agree	Agree	Strongly agree	Strongly agree	Strongly agree	Strongly agree	Strongly agree	Strongly Agree	Strongly agree	Strongly agree	Strongly Agree	Strongly Agree	Strongly Agree	Strongly Agree	Strongly Agree	Strongly Agree	Agree	Agree	Agree	Agree	Agree	Agree	Agree	Agree	Agree
Yes	Good	Yes	Yes	It is manageable.	Strongly Disagree	Strongly Disagree	Strongly disagree	Strongly disagree	Strongly Disagree	Strongly Disagree	Strongly disagree	Strongly disagree	Strongly disagree	Strongly Disagree	Strongly Disagree	Strongly disagree	Disagree	Strongly Agree	Disagree	Strongly agree	Agree	Disagree	Agree	Agree	Strongly agree	Strongly agree	Strongly agree	Strongly agree	Strongly agree	Strongly agree	Strongly agree	Strongly Agree	Strongly agree	Strongly agree	Strongly Agree	Strongly Agree	Strongly Agree	Strongly Agree	Strongly Agree	Strongly Agree	Strongly agree	Strongly agree	Strongly agree	Strongly agree	Strongly agree	Strongly agree	Strongly agree	Strongly agree	Strongly agree
Yes	Good	Yes	No	It is manageable.	Strongly Agree	Strongly Agree	Strongly agree	Strongly Agree	Strongly Agree	Strongly Agree	Strongly agree	Strongly agree	Strongly agree	Strongly Agree	Strongly Agree	Strongly agree	Strongly agree	Strongly Agree	Strongly agree	Strongly agree	Strongly agree	Strongly agree	Strongly Agree	Strongly agree	Strongly agree	Strongly agree	Strongly agree	Strongly agree	Strongly agree	Strongly agree	Strongly agree	Strongly Agree	Strongly agree	Strongly agree	Strongly Agree	Strongly Agree	Strongly Agree	Strongly Agree	Strongly Agree	Strongly Agree	Strongly agree	Strongly agree	Strongly agree	Strongly agree	Strongly agree	Strongly agree	Strongly agree	Strongly agree	Strongly agree
Yes	Good	No	No	It is manageable.	Strongly Agree	Strongly Agree	Strongly agree	Strongly Agree	Strongly Agree	Strongly Agree	Strongly agree	Strongly agree	Strongly agree	Strongly Agree	Strongly Agree	Strongly agree	Strongly agree	Strongly Agree	Strongly agree	Strongly agree	Strongly agree	Strongly agree	Strongly Agree	Strongly agree	Strongly agree	Strongly agree	Strongly agree	Strongly agree	Strongly agree	Strongly agree	Strongly agree	Strongly Agree	Strongly agree	Strongly agree	Strongly Agree	Strongly Agree	Strongly Agree	Strongly Agree	Strongly Agree	Strongly Agree	Strongly agree	Strongly agree	Strongly agree	Strongly agree	Strongly agree	Strongly agree	Strongly agree	Strongly agree	Strongly agree
Yes	Good	Yes	No	It is manageable.	Strongly Agree	Strongly Agree	Strongly agree	Strongly Agree	Strongly Agree	Strongly Agree	Strongly agree	Strongly agree	Strongly agree	Strongly Agree	Strongly Agree	Strongly agree	Strongly agree	Strongly Agree	Strongly agree	Strongly agree	Strongly agree	Strongly agree	Strongly Agree	Strongly agree	Strongly agree	Strongly agree	Strongly agree	Strongly agree	Strongly agree	Strongly agree	Strongly agree	Strongly Agree	Strongly agree	Strongly agree	Strongly Agree	Strongly Agree	Strongly Agree	Strongly Agree	Strongly Agree	Strongly Agree	Strongly agree	Strongly agree	Strongly agree	Strongly agree	Strongly agree	Strongly agree	Strongly agree	Strongly agree	Strongly agree
Yes	Good	Yes	Yes	It is manageable.	Strongly Agree	Strongly Agree	Strongly agree	Strongly Agree	Strongly Agree	Strongly Agree	Strongly agree	Strongly agree	Strongly agree	Strongly Agree	Strongly Agree	Strongly agree	Strongly agree	Strongly Agree	Strongly agree	Strongly agree	Strongly agree	Strongly agree	Strongly Agree	Strongly agree	Strongly agree	Strongly agree	Strongly agree	Strongly agree	Strongly agree	Strongly agree	Strongly agree	Strongly Agree	Strongly agree	Strongly agree	Strongly Agree	Strongly Agree	Strongly Agree	Strongly Agree	Strongly Agree	Strongly Agree	Strongly agree	Strongly agree	Strongly agree	Strongly agree	Strongly agree	Strongly agree	Strongly agree	Strongly agree	Strongly agree
Yes	Good	Yes	Yes	It is not manageable.	Strongly Agree	Strongly Agree	Strongly agree	Strongly Agree	Strongly Agree	Strongly Agree	Strongly agree	Strongly agree	Strongly agree	Strongly Agree	Strongly Agree	Strongly agree	Strongly agree	Strongly Agree	Strongly agree	Strongly agree	Strongly agree	Strongly agree	Strongly Agree	Strongly agree	Strongly agree	Strongly agree	Strongly agree	Strongly agree	Strongly agree	Strongly agree	Strongly agree	Strongly Agree	Strongly agree	Strongly agree	Strongly Agree	Strongly Agree	Strongly Agree	Strongly Agree	Strongly Agree	Strongly Agree	Strongly agree	Strongly agree	Strongly agree	Strongly agree	Strongly agree	Strongly agree	Strongly agree	Strongly agree	Strongly agree
Yes	Good	Yes	No	It is manageable.	Strongly Agree	Strongly Agree	Strongly agree	Strongly Agree	Strongly Agree	Strongly Agree	Strongly agree	Strongly agree	Strongly agree	Strongly Agree	Strongly Agree	Strongly agree	Strongly agree	Strongly Agree	Strongly agree	Strongly agree	Strongly agree	Strongly agree	Strongly Agree	Strongly agree	Strongly agree	Agree	Strongly agree	Strongly agree	Strongly agree	Strongly agree	Strongly agree	Strongly Agree	Strongly agree	Strongly agree	Strongly Agree	Strongly Agree	Strongly Agree	Strongly Agree	Strongly Agree	Strongly Agree	Strongly agree	Strongly agree	Strongly agree	Strongly agree	Strongly agree	Strongly agree	Strongly agree	Strongly agree	Strongly agree
Yes	Good	Yes	No	It is manageable.	Agree	Agree	Agree	Agree	Agree	Agree	Agree	Agree	Agree	Agree	Agree	Agree	Agree	Agree	Agree	Agree	Agree	Agree	Agree	Agree	Agree	Agree	Agree	Agree	Agree	Agree	Agree	Agree	Agree	Agree	Agree	Agree	Agree	Agree	Agree	Agree	Agree	Agree	Agree	Agree	Agree	Agree	Agree	Agree	Agree
Yes	Good	No	No	It is not manageable.	Strongly Agree	Strongly Agree	Strongly agree	Strongly Agree	Strongly Agree	Strongly Agree	Strongly agree	Strongly agree	Strongly agree	Strongly Agree	Strongly Agree	Strongly agree	Strongly agree	Strongly Agree	Strongly agree	Strongly agree	Strongly agree	Strongly agree	Strongly Agree	Strongly agree	Strongly agree	Strongly agree	Strongly agree	Strongly agree	Strongly agree	Strongly agree	Strongly agree	Strongly Agree	Strongly agree	Strongly agree	Strongly Agree	Strongly Agree	Strongly Agree	Strongly Agree	Strongly Agree	Strongly Agree	Strongly agree	Strongly agree	Strongly agree	Strongly agree	Strongly agree	Strongly agree	Strongly agree	Strongly agree	Disagree
	Good	Yes	No	It is manageable.	Agree	Strongly Agree	Strongly agree	Strongly Agree	Strongly Agree	Strongly Agree	Strongly agree	Strongly agree	Strongly agree	Strongly Agree	Strongly Agree	Strongly agree	Strongly agree	Strongly Agree	Strongly agree	Strongly agree	Strongly agree	Strongly agree	Strongly Agree	Strongly agree	Strongly agree	Strongly agree	Strongly agree	Strongly agree	Strongly agree	Strongly agree	Strongly agree	Strongly Agree	Strongly agree	Strongly agree	Strongly Agree	Strongly Agree	Strongly Agree	Strongly Agree	Strongly Agree	Strongly Agree	Strongly agree	Strongly agree	Strongly agree	Strongly agree	Strongly agree	Strongly agree	Strongly agree	Strongly disagree	Strongly agree
No	Good	No	No	It is not manageable.	Strongly Agree	Strongly Agree	Strongly agree	Strongly Agree	Strongly Agree	Strongly Agree	Strongly agree	Strongly agree	Strongly agree	Strongly Agree	Strongly Agree	Strongly agree	Strongly agree	Strongly Agree	Strongly agree	Strongly agree	Strongly agree	Strongly agree	Strongly Agree	Strongly agree	Strongly agree	Strongly agree	Strongly agree	Strongly agree	Strongly agree	Strongly agree	Strongly agree	Strongly Agree	Strongly agree	Strongly agree	Strongly Agree	Strongly Agree	Strongly Agree	Strongly Agree	Strongly Agree	Strongly Agree	Strongly agree	Strongly agree	Strongly agree	Strongly agree	Strongly agree	Strongly agree	Strongly agree	Strongly agree	Strongly agree
No	Good	No	No	It is not manageable.	Strongly Agree	Strongly Agree	Strongly agree	Strongly Agree	Strongly Agree	Strongly Agree	Strongly agree	Strongly agree	Strongly agree	Strongly Agree	Strongly Agree	Strongly agree	Strongly agree	Strongly Agree	Strongly agree	Strongly agree	Strongly agree	Strongly agree	Strongly Agree	Strongly agree	Strongly agree	Strongly agree	Strongly agree	Strongly agree	Strongly agree	Strongly agree	Agree	Strongly Agree	Agree	Agree	Strongly Agree	Strongly Agree	Strongly Agree	Strongly Agree	Strongly Agree	Strongly Agree	Strongly agree	Strongly agree	Strongly agree	Strongly agree	Strongly agree	Strongly agree	Strongly agree	Strongly agree	Strongly agree
No	Good	No	No		Strongly Agree	Strongly Agree	Strongly agree	Strongly Agree	Strongly Agree	Strongly Agree	Strongly agree	Strongly agree	Strongly agree	Strongly Agree	Strongly Agree	Strongly agree	Strongly agree	Strongly Agree	Strongly agree	Strongly agree	Strongly agree	Strongly agree	Strongly Agree	Strongly agree	Strongly agree	Strongly agree	Strongly agree	Strongly agree	Strongly agree	Strongly agree	Strongly agree	Strongly Agree	Strongly agree	Strongly agree	Strongly Agree	Strongly Agree	Strongly Agree	Strongly Agree	Strongly Agree	Strongly Agree	Strongly agree	Strongly agree	Strongly agree	Strongly agree	Strongly agree	Strongly agree	Strongly agree	Strongly agree	Strongly agree
No	Good	No	No	It is not manageable.	Strongly Agree	Strongly Agree	Strongly agree	Strongly Agree	Strongly Agree	Strongly Agree	Strongly agree	Strongly agree	Strongly agree	Strongly Agree	Strongly Agree	Strongly agree	Strongly agree	Strongly Agree	Strongly agree	Strongly agree	Strongly agree	Strongly agree	Strongly Agree	Strongly agree	Strongly agree	Strongly agree	Strongly agree	Strongly agree	Strongly agree	Strongly agree	Strongly agree	Strongly Agree	Strongly agree	Strongly agree	Strongly Agree	Strongly Agree	Strongly Agree	Strongly Agree	Strongly Agree	Strongly Agree	Strongly agree	Strongly agree	Strongly agree	Strongly agree	Strongly agree	Strongly agree	Strongly agree	Strongly agree	Strongly agree
Yes	Good	Yes	No	It is manageable.	Strongly Disagree	Strongly Agree	Strongly agree	Strongly Agree	Strongly Agree	Strongly Agree	Strongly agree	Strongly agree	Strongly agree	Strongly Agree	Strongly Agree	Strongly agree	Strongly agree	Strongly Agree	Strongly agree	Strongly agree	Strongly agree	Strongly agree	Strongly Agree	Strongly agree	Strongly agree	Agree	Strongly agree	Strongly agree	Strongly agree	Strongly agree	Strongly agree	Strongly Agree	Strongly agree	Strongly agree	Strongly Agree	Strongly Agree	Strongly Agree	Strongly Agree	Strongly Agree	Strongly Agree	Strongly agree	Strongly agree	Strongly agree	Strongly agree	Strongly agree	Strongly agree	Strongly agree	Strongly agree	Strongly agree
No	Good	No	No	It is not manageable.	Strongly Agree	Strongly Agree	Strongly agree	Strongly Agree	Strongly Agree	Strongly Agree	Strongly agree	Strongly agree	Strongly agree	Strongly Agree	Strongly Agree	Strongly agree	Strongly agree	Strongly Agree	Strongly agree	Strongly agree	Strongly agree	Strongly agree	Strongly Agree	Strongly agree	Strongly agree	Strongly agree	Strongly agree	Strongly agree	Strongly agree	Strongly agree	Strongly agree	Strongly Agree	Strongly agree	Strongly agree	Strongly Agree	Strongly Agree	Strongly Agree	Strongly Agree	Strongly Agree	Strongly Agree	Strongly agree	Strongly agree	Strongly agree	Strongly agree	Strongly agree	Strongly agree	Strongly agree	Strongly agree	Strongly agree
No	Moderate	No	No	It is not manageable.	Disagree	Disagree	Disagree	Disagree	Disagree	Disagree	Disagree	Disagree	Disagree	Disagree	Disagree	Disagree	Disagree	Strongly Agree	Strongly agree	Strongly agree	Strongly agree	Strongly agree	Strongly Agree	Strongly agree	Strongly agree	Strongly agree	Strongly agree	Strongly agree	Strongly agree	Strongly agree	Disagree	Strongly Agree	Strongly agree	Strongly agree	Strongly Agree	Strongly Agree	Strongly Agree	Strongly Agree	Strongly Agree	Agree	Strongly agree	Strongly agree	Strongly agree	Strongly agree	Strongly agree	Strongly agree	Strongly agree	Strongly agree	Strongly agree
No	Good	No	No	It is not manageable.	Strongly Agree	Strongly Agree	Strongly agree	Strongly Agree	Strongly Agree	Strongly Agree	Strongly agree	Strongly agree	Strongly agree	Strongly Agree	Strongly Agree	Strongly agree	Strongly agree	Strongly Agree	Strongly agree	Strongly agree	Strongly agree	Strongly agree	Strongly Agree	Strongly agree	Strongly agree	Strongly agree	Strongly agree	Strongly agree	Strongly agree	Strongly agree	Strongly agree	Strongly Agree	Strongly agree	Strongly agree	Strongly Agree	Strongly Agree	Strongly Agree	Strongly Agree	Strongly Agree	Strongly Agree	Strongly agree	Strongly agree	Strongly agree	Strongly agree	Strongly agree	Strongly agree	Strongly agree	Strongly agree	Strongly agree
No	Good	No	No	It is not manageable.	Strongly Agree	Strongly Agree	Strongly agree	Strongly Agree	Strongly Agree	Strongly Agree	Strongly agree	Strongly agree	Strongly agree	Strongly Agree	Strongly Agree	Strongly agree	Strongly agree	Strongly Agree	Strongly agree	Strongly agree	Strongly agree	Strongly agree	Strongly Agree	Strongly agree	Strongly agree	Strongly agree	Strongly agree	Strongly agree	Strongly agree	Strongly agree	Strongly agree	Strongly Agree	Strongly agree	Strongly agree	Strongly Agree	Strongly Agree	Strongly Agree	Strongly Agree	Strongly Agree	Strongly Agree	Disagree	Disagree	Disagree	Disagree	Disagree	Disagree	Disagree	Agree	Disagree
No	Moderate	No	No	It is not manageable.	Disagree	Disagree	Disagree	Disagree	Disagree	Disagree	Disagree	Disagree	Disagree	Disagree	Disagree	Disagree	Neutral	Strongly Agree	Strongly agree	Strongly agree	Strongly agree	Strongly agree	Strongly Agree	Strongly agree	Strongly agree	Strongly agree	Disagree	Disagree	Disagree	Disagree	Disagree	Disagree	Disagree	Disagree	Disagree	Disagree	Disagree	Disagree	Disagree	Disagree	Disagree	Disagree	Strongly disagree	Disagree	Disagree	Disagree	Disagree	Disagree	Disagree
No	Moderate	No	No	It is not manageable.	Disagree	Disagree	Disagree	Disagree	Disagree	Disagree	Disagree	Disagree	Disagree	Disagree	Disagree	Disagree	Disagree	Disagree	Disagree	Disagree	Disagree	Disagree	Disagree	Disagree	Disagree	Disagree	Disagree	Disagree	Disagree	Disagree	Disagree	Disagree	Disagree	Disagree	Strongly Agree	Disagree	Disagree	Disagree	Disagree	Strongly disagree	Strongly agree	Strongly agree	Strongly agree	Strongly agree	Strongly agree	Strongly agree	Strongly agree	Strongly agree	Strongly agree
No	Good	No	No	It is not manageable.	Strongly Agree	Strongly Agree	Strongly agree	Strongly Agree	Strongly Agree	Strongly Agree	Strongly agree	Strongly agree	Strongly agree	Strongly Agree	Strongly Agree	Strongly agree	Strongly agree	Strongly Agree	Strongly agree	Strongly agree	Strongly agree	Strongly agree	Strongly Agree	Strongly agree	Strongly agree	Strongly agree	Strongly agree	Strongly agree	Strongly agree	Strongly agree	Strongly agree	Strongly Agree	Strongly agree	Strongly disagree	Strongly Agree	Strongly Agree	Strongly Agree	Strongly Agree	Strongly Agree	Strongly Agree	Strongly agree	Strongly agree	Strongly agree	Strongly agree	Strongly agree	Strongly agree	Strongly agree	Strongly agree	Strongly agree
No	Good	No	No	It is not manageable.	Strongly Agree	Strongly Agree	Strongly agree	Agree	Disagree	Agree	Strongly agree	Strongly agree	Strongly agree	Strongly Agree	Strongly Agree	Strongly agree	Strongly agree	Strongly Agree	Strongly agree	Strongly agree	Strongly agree	Strongly agree	Strongly Agree	Strongly agree	Strongly agree	Strongly agree	Strongly agree	Strongly agree	Strongly agree	Strongly agree	Strongly agree	Strongly Agree	Strongly agree	Strongly agree	Strongly Agree	Strongly Agree	Strongly Agree	Strongly Agree	Strongly Agree	Strongly Agree	Strongly agree	Strongly agree	Strongly agree	Strongly agree	Strongly agree	Strongly agree	Strongly agree	Strongly agree	Strongly agree
No	Good	No	No	It is not manageable.	Strongly Agree	Strongly Agree	Agree	Strongly Agree	Strongly Agree	Strongly Agree	Strongly agree	Strongly agree	Strongly agree	Strongly Agree	Strongly Agree	Strongly agree	Strongly agree	Strongly Agree	Strongly agree	Strongly agree	Strongly agree	Strongly agree	Strongly Agree	Strongly agree	Strongly agree	Strongly agree	Strongly agree	Strongly agree	Strongly agree	Strongly agree	Strongly agree	Strongly Agree	Strongly agree	Strongly agree	Strongly Agree	Strongly Agree	Strongly Agree	Strongly Agree	Strongly Agree	Strongly Agree	Strongly agree	Strongly agree	Strongly agree	Strongly agree	Strongly agree	Strongly agree	Strongly agree	Strongly agree	Strongly agree
No	Good	No	No	It is not manageable.	Strongly Agree	Strongly Agree	Strongly agree	Strongly Agree	Strongly Agree	Strongly Agree	Strongly agree	Strongly agree	Strongly agree	Strongly Agree	Strongly Agree	Strongly agree	Strongly agree	Strongly Agree	Strongly agree	Strongly agree	Strongly agree	Strongly agree	Strongly Agree	Strongly agree	Strongly agree	Strongly agree	Strongly agree	Strongly agree	Strongly agree	Strongly agree	Strongly agree	Strongly Agree	Strongly agree	Strongly agree	Strongly Agree	Strongly Agree	Strongly Agree	Strongly Agree	Strongly Agree	Strongly Agree	Strongly agree	Strongly agree	Strongly agree	Strongly agree	Strongly agree	Strongly agree	Strongly agree	Strongly agree	Strongly agree
No	Good	Yes	No	It is not manageable.	Strongly Agree	Strongly Agree	Strongly agree	Strongly Agree	Strongly Agree	Strongly Agree	Strongly agree	Strongly agree	Strongly agree	Disagree	Disagree	Disagree	Disagree	Disagree	Disagree	Disagree	Disagree	Disagree	Disagree	Disagree	Disagree	Disagree	Agree	Agree	Agree	Agree	Agree	Agree	Agree	Agree	Strongly Agree	Strongly Agree	Strongly Agree	Strongly Agree	Strongly Agree	Strongly Agree	Strongly agree	Strongly agree	Strongly agree	Strongly agree	Strongly agree	Strongly agree	Strongly agree	Strongly agree	Strongly agree
No	Good	No	No	It is not manageable.	Agree	Strongly Agree	Strongly agree	Strongly Agree	Strongly Agree	Strongly Agree	Strongly agree	Strongly agree	Strongly agree	Strongly Agree	Strongly Agree	Strongly agree	Strongly agree	Strongly Agree	Strongly agree	Strongly agree	Strongly agree	Strongly agree	Strongly Agree	Strongly agree	Strongly agree	Strongly agree	Strongly agree	Strongly agree	Strongly agree	Strongly agree	Strongly agree	Strongly Agree	Strongly agree	Strongly agree	Strongly Agree	Strongly Agree	Strongly Agree	Strongly Agree	Strongly Agree	Strongly Agree	Strongly agree	Strongly agree	Strongly agree	Strongly agree	Strongly agree	Strongly agree	Strongly agree	Strongly agree	Strongly agree
No	Good	No	No	It is not manageable.	Strongly Agree	Strongly Agree	Strongly agree	Strongly Agree	Strongly Agree	Strongly Agree	Strongly agree	Strongly agree	Strongly agree	Strongly Agree	Strongly Agree	Strongly agree	Strongly agree	Strongly Agree	Strongly agree	Strongly agree	Strongly agree	Strongly agree	Strongly Agree	Strongly agree	Strongly agree	Strongly agree	Strongly agree	Strongly agree	Strongly agree	Strongly agree	Agree	Disagree	Disagree	Disagree	Agree	Strongly Agree	Agree	Agree	Agree	Agree	Disagree	Neutral	Neutral	Neutral	Neutral	Neutral	Neutral	Neutral	Neutral
No	Good	No	No	It is not manageable.	Strongly Agree	Strongly Agree	Strongly agree	Strongly Agree	Strongly Agree	Strongly Agree	Strongly agree	Strongly agree	Strongly agree	Strongly Agree	Strongly Agree	Strongly agree	Strongly agree	Strongly Agree	Strongly agree	Strongly agree	Strongly agree	Strongly agree	Strongly Agree	Strongly agree	Strongly agree	Strongly agree	Strongly agree	Strongly agree	Strongly agree	Strongly agree	Strongly agree	Strongly Agree	Strongly agree	Strongly agree	Neutral	Strongly Agree	Strongly Agree	Strongly Agree	Strongly Agree	Strongly Agree	Agree	Neutral	Strongly agree	Disagree	Neutral	Agree	Strongly agree	Strongly agree	Strongly agree
No	Good	No	No	It is not manageable.	Strongly Agree	Strongly Agree	Strongly agree	Strongly Agree	Strongly Agree	Strongly Agree	Strongly agree	Strongly agree	Strongly agree	Strongly Agree	Strongly Agree	Strongly agree	Strongly agree	Strongly Agree	Strongly agree	Strongly agree	Strongly agree	Strongly agree	Strongly Agree	Strongly agree	Strongly agree	Strongly agree	Strongly agree	Strongly agree	Strongly agree	Strongly agree	Strongly agree	Strongly Agree	Strongly agree	Strongly agree	Strongly Agree	Strongly Agree	Strongly Agree	Strongly Agree	Strongly Agree	Strongly Agree	Strongly agree	Strongly agree	Strongly agree	Strongly agree	Strongly agree	Strongly agree	Strongly agree	Strongly agree	Strongly agree
No	Good	No	No	It is not manageable.	Strongly Agree	Strongly Agree	Strongly agree	Strongly Agree	Strongly Agree	Strongly Agree	Strongly agree	Strongly agree	Strongly agree	Strongly Agree	Strongly Agree	Strongly agree	Neutral	Strongly Agree	Strongly agree	Strongly agree	Strongly agree	Strongly agree	Strongly Agree	Strongly agree	Strongly agree	Strongly agree	Strongly agree	Strongly agree	Strongly agree	Strongly agree	Strongly agree	Strongly Agree	Strongly agree	Strongly agree	Strongly Agree	Strongly Agree	Strongly Agree	Strongly Agree	Strongly Agree	Strongly Agree	Strongly agree	Strongly agree	Strongly agree	Strongly agree	Strongly agree	Strongly agree	Strongly agree	Strongly agree	Strongly agree
No	Moderate	No	No	It is not manageable.	Disagree	Disagree	Disagree	Disagree	Disagree	Disagree	Disagree	Disagree	Disagree	Disagree	Disagree	Disagree	Disagree	Disagree	Disagree	Disagree	Disagree	Disagree	Disagree	Disagree	Disagree	Disagree	Disagree	Disagree	Disagree	Disagree	Disagree	Disagree	Disagree	Disagree	Disagree	Disagree	Disagree	Disagree	Disagree	Disagree	Disagree	Disagree	Disagree	Disagree	Disagree	Disagree	Disagree	Agree	Agree
Yes	Moderate	Yes	Yes	It is manageable.	Agree	Agree	Agree	Agree	Agree	Agree	Agree	Agree	Agree	Agree	Agree	Agree	Strongly agree	Strongly Agree	Strongly agree	Strongly agree	Strongly agree	Strongly agree	Strongly Agree	Strongly agree	Strongly agree	Strongly agree	Strongly agree	Strongly agree	Strongly agree	Strongly agree	Strongly agree	Strongly Agree	Strongly agree	Strongly agree	Strongly Agree	Strongly Agree	Strongly Agree	Strongly Agree	Strongly Agree	Strongly Agree	Strongly agree	Strongly agree	Strongly agree	Strongly agree	Strongly agree	Strongly agree	Strongly agree	Strongly agree	Strongly agree
No	Good	No	No	It is not manageable.	Strongly Agree	Strongly Agree	Strongly agree	Strongly Agree	Strongly Agree	Strongly Agree	Strongly agree	Strongly agree	Strongly agree	Strongly Agree	Strongly Agree	Strongly agree	Neutral	Agree	Strongly disagree	Neutral	Disagree	Agree	Agree	Agree	Neutral	Strongly agree	Strongly agree	Strongly agree	Strongly agree	Strongly agree	Strongly agree	Strongly Agree	Strongly agree	Strongly agree	Strongly Agree	Strongly Agree	Strongly Agree	Strongly Agree	Strongly Agree	Strongly Agree	Strongly agree	Strongly agree	Strongly agree	Strongly agree	Strongly agree	Strongly agree	Strongly agree	Strongly agree	Strongly agree
No	Good	No	No	It is not manageable.	Strongly Agree	Strongly Agree	Disagree	Disagree	Disagree	Disagree	Disagree	Disagree	Disagree	Disagree	Disagree	Disagree	Strongly agree	Strongly Agree	Strongly agree	Strongly agree	Strongly agree	Strongly agree	Strongly Agree	Strongly agree	Strongly agree	Strongly agree	Strongly agree	Strongly agree	Strongly agree	Strongly agree	Strongly agree	Strongly Agree	Strongly agree	Strongly agree	Strongly Agree	Strongly Agree	Strongly Agree	Strongly Agree	Strongly Agree	Strongly Agree	Strongly agree	Strongly agree	Strongly agree	Strongly agree	Strongly agree	Strongly agree	Strongly agree	Strongly agree	Strongly agree
No	Good	No	No	It is not manageable.	Strongly Agree	Strongly Agree	Strongly agree	Strongly Agree	Strongly Agree	Strongly Agree	Strongly agree	Strongly agree	Strongly agree	Strongly Agree	Strongly Agree	Strongly agree	Neutral	Strongly Agree	Strongly agree	Strongly agree	Strongly agree	Strongly agree	Strongly Agree	Strongly agree	Strongly agree	Strongly agree	Strongly agree	Strongly agree	Strongly agree	Strongly agree	Strongly agree	Strongly Agree	Strongly agree	Strongly agree	Strongly Agree	Strongly Agree	Agree	Agree	Agree	Agree	Strongly agree	Strongly agree	Strongly agree	Strongly agree	Strongly agree	Strongly agree	Strongly agree	Strongly agree	Strongly agree
No	Good		No	It is not manageable.	Strongly Agree	Strongly Agree	Strongly agree	Strongly Agree	Strongly Agree	Strongly Agree	Strongly agree	Strongly agree	Strongly agree	Strongly Agree	Strongly Agree	Strongly agree	Strongly agree	Strongly Agree	Strongly agree	Strongly agree	Strongly agree	Strongly agree	Agree	Agree	Strongly agree	Strongly agree	Strongly agree	Agree	Strongly agree	Strongly agree	Strongly agree	Strongly Agree	Strongly agree	Strongly agree	Strongly Agree	Strongly Agree	Strongly Agree	Strongly Agree	Strongly Agree	Strongly Agree	Strongly agree	Strongly agree	Strongly agree	Strongly agree	Strongly agree	Strongly agree	Strongly agree	Strongly agree	Strongly agree
No	Good	No	No	It is not manageable.	Strongly Agree	Strongly Agree	Strongly agree	Strongly Agree	Strongly Agree	Strongly Agree	Strongly agree	Strongly agree	Strongly agree	Strongly Agree	Strongly Agree	Strongly agree	Neutral	Strongly Agree	Disagree	Strongly agree	Neutral	Agree	Strongly Agree	Strongly agree	Strongly agree	Strongly agree	Strongly agree	Strongly agree	Strongly agree	Strongly agree	Strongly agree	Strongly Agree	Strongly agree	Strongly agree	Strongly Agree	Strongly Agree	Strongly Agree	Strongly Agree	Strongly Agree	Agree	Strongly agree	Strongly agree	Strongly agree	Strongly agree	Strongly agree	Strongly agree	Strongly agree	Strongly agree	Strongly agree
No	Good	No	No	It is not manageable.	Strongly Agree	Strongly Agree	Strongly agree	Strongly Agree	Strongly Agree	Strongly Agree	Strongly agree	Strongly agree	Strongly agree	Strongly Agree	Strongly Agree	Strongly agree	Strongly agree	Strongly Agree	Strongly agree	Strongly agree	Strongly agree	Strongly agree	Strongly Agree	Strongly agree	Strongly agree	Strongly agree	Strongly agree	Strongly agree	Strongly agree	Strongly agree	Strongly agree	Strongly Agree	Strongly agree	Strongly agree	Strongly Agree	Strongly Agree	Agree	Strongly Agree	Strongly Agree	Strongly Agree	Strongly agree	Strongly agree	Strongly agree	Strongly agree	Strongly agree	Strongly agree	Strongly agree	Strongly agree	Strongly agree
No	Good	No	No	It is not manageable.	Strongly Agree	Strongly Agree	Strongly agree	Strongly Agree	Strongly Agree	Strongly Agree	Strongly agree	Strongly agree	Strongly agree	Strongly Agree	Strongly Agree	Strongly agree	Strongly agree	Strongly Agree	Strongly agree	Strongly agree	Strongly agree	Strongly agree	Strongly Agree	Strongly agree	Strongly agree	Strongly agree	Strongly agree	Strongly agree	Strongly agree	Strongly agree	Strongly agree	Strongly Agree	Strongly agree	Strongly agree	Strongly Agree	Strongly Agree	Strongly Agree	Strongly Agree	Strongly Agree	Strongly Agree	Strongly agree	Strongly agree	Strongly agree	Strongly agree	Strongly agree	Strongly agree	Strongly agree	Strongly agree	Strongly agree
No	Good	No	No	It is not manageable.	Strongly Agree	Strongly Agree	Strongly agree	Strongly Agree	Strongly Agree	Strongly Agree	Strongly agree	Strongly agree	Strongly agree	Strongly Agree	Strongly Agree	Neutral	Strongly agree	Strongly Agree	Strongly agree	Strongly agree	Strongly agree	Strongly agree	Strongly Agree	Strongly agree	Strongly agree	Strongly agree	Strongly agree	Strongly agree	Strongly agree	Strongly agree	Strongly agree	Strongly Agree	Strongly agree	Strongly agree	Strongly Agree	Strongly Agree	Strongly Agree	Strongly Agree	Strongly Agree	Strongly Agree	Strongly agree	Strongly agree	Strongly agree	Strongly agree	Strongly agree	Strongly agree	Strongly agree	Strongly agree	Strongly agree
No	Good	No	No	It is not manageable.	Strongly Agree	Disagree	Disagree	Disagree	Disagree	Disagree	Disagree	Disagree	Disagree	Disagree	Disagree	Disagree	Strongly agree	Disagree	Disagree	Disagree	Disagree	Agree	Disagree	Disagree	Disagree	Disagree	Strongly agree	Strongly agree	Strongly agree	Strongly agree	Disagree	Disagree	Disagree	Disagree	Disagree	Disagree	Disagree	Disagree	Disagree	Disagree	Disagree	Disagree	Disagree	Disagree	Disagree	Disagree	Disagree	Disagree	Disagree
No	Good	No	No	It is not manageable.	Strongly Agree	Strongly Agree	Strongly agree	Strongly Agree	Strongly Agree	Strongly Agree	Strongly agree	Strongly agree	Strongly agree	Strongly Agree	Strongly Agree	Strongly agree	Strongly agree	Strongly Agree	Strongly agree	Strongly agree	Strongly agree	Strongly agree	Strongly Agree	Strongly agree	Strongly agree	Strongly agree	Strongly agree	Strongly agree	Strongly agree	Strongly agree	Strongly agree	Strongly Agree	Strongly agree	Strongly agree	Strongly Agree	Strongly Agree	Strongly Agree	Strongly Agree	Strongly Agree	Strongly Agree	Strongly agree	Strongly agree	Strongly agree	Strongly agree	Strongly agree	Strongly agree	Strongly agree	Strongly agree	Strongly agree
No	Moderate	No	No	It is not manageable.	Disagree	Disagree	Disagree	Disagree	Disagree	Disagree	Disagree	Disagree	Disagree	Disagree	Disagree	Disagree	Disagree	Disagree	Disagree	Disagree	Disagree	Disagree	Disagree	Disagree	Disagree	Disagree	Disagree	Disagree	Disagree	Strongly agree	Disagree	Disagree	Neutral	Disagree	Disagree	Disagree	Disagree	Disagree	Disagree	Disagree	Disagree	Disagree	Disagree	Disagree	Disagree	Disagree	Agree	Strongly agree	Strongly agree
No	Good	No	No	It is not manageable.	Agree	Strongly Agree	Strongly agree	Strongly Agree	Strongly Agree	Strongly Agree	Strongly agree	Strongly agree	Strongly agree	Strongly Agree	Strongly Agree	Strongly disagree	Strongly agree	Strongly Agree	Strongly agree	Strongly agree	Disagree	Disagree	Disagree	Disagree	Disagree	Disagree	Disagree	Neutral	Neutral	Disagree	Neutral	Neutral	Neutral	Neutral	Disagree	Disagree	Disagree	Disagree	Disagree	Disagree	Strongly agree	Strongly agree	Strongly agree	Strongly agree	Strongly agree	Strongly agree	Strongly agree	Strongly agree	Disagree
No	Good	No	No	It is not manageable.	Strongly Agree	Strongly Agree	Strongly agree	Agree	Strongly Agree	Agree	Strongly agree	Strongly agree	Strongly agree	Strongly Agree	Strongly Agree	Agree	Strongly agree	Strongly Agree	Strongly agree	Strongly agree	Strongly agree	Strongly agree	Strongly Agree	Strongly agree	Strongly agree	Strongly agree	Strongly agree	Strongly agree	Strongly agree	Strongly agree	Strongly agree	Strongly Agree	Strongly agree	Strongly agree	Strongly Agree	Strongly Agree	Strongly Agree	Strongly Agree	Strongly Agree	Strongly Agree	Strongly agree	Strongly agree	Strongly agree	Strongly agree	Strongly agree	Strongly agree	Agree	Strongly agree	Strongly agree
No	Good	No	Yes	It is not manageable.	Strongly Agree	Strongly Agree	Strongly agree	Strongly Agree	Strongly Agree	Strongly Agree	Strongly agree	Strongly agree	Strongly agree	Strongly Agree	Strongly Agree	Strongly agree	Disagree	Disagree	Disagree	Disagree	Disagree	Disagree	Disagree	Disagree	Neutral	Disagree	Strongly disagree	Strongly agree	Strongly agree	Strongly agree	Strongly disagree	Strongly Agree	Strongly agree	Strongly agree	Strongly Agree	Strongly Agree	Strongly Agree	Strongly Agree	Strongly Agree	Strongly Agree	Strongly agree	Strongly agree	Strongly agree	Strongly agree	Strongly agree	Strongly agree	Strongly agree	Strongly agree	Strongly agree
No	Good	No	No	It is not manageable.	Disagree	Disagree	Disagree	Disagree	Disagree	Disagree	Disagree	Disagree	Disagree	Disagree	Disagree	Disagree	Strongly agree	Strongly Agree	Strongly agree	Strongly agree	Strongly agree	Strongly agree	Strongly Agree	Strongly agree	Strongly agree	Strongly agree	Strongly agree	Strongly agree	Strongly agree	Strongly agree	Strongly agree	Strongly Agree	Strongly agree	Strongly agree	Disagree	Disagree	Strongly Agree	Strongly Agree	Strongly Agree	Strongly Agree	Disagree	Disagree	Disagree	Disagree	Disagree	Disagree	Disagree	Disagree	Disagree
No	Moderate	No	No	It is not manageable.	Disagree	Disagree	Disagree	Disagree	Disagree	Strongly Agree	Strongly agree	Disagree	Strongly agree	Disagree	Strongly Agree	Disagree	Strongly agree	Neutral	Disagree	Disagree	Disagree	Disagree	Disagree	Disagree	Disagree	Disagree	Strongly agree	Disagree	Disagree	Disagree	Disagree	Strongly Agree	Strongly agree	Strongly agree	Strongly Agree	Strongly Agree	Strongly Agree	Strongly Agree	Strongly Agree	Strongly Agree	Strongly agree	Strongly agree	Strongly agree	Strongly agree	Strongly agree	Strongly agree	Strongly agree	Strongly agree	Strongly agree
No	Good	No	No	It is not manageable.	Strongly Agree	Strongly Agree	Strongly agree	Strongly Agree	Strongly Agree	Strongly Agree	Strongly agree	Strongly agree	Strongly agree	Strongly Agree	Strongly Agree	Strongly agree	Strongly agree	Strongly Agree	Strongly agree	Strongly agree	Strongly agree	Strongly agree	Strongly Agree	Strongly agree	Strongly agree	Strongly agree	Disagree	Disagree	Disagree	Disagree	Disagree	Disagree	Disagree	Disagree	Agree	Strongly Agree	Strongly Agree	Strongly Agree	Strongly Agree	Strongly Agree	Strongly agree	Strongly agree	Strongly agree	Strongly agree	Strongly agree	Strongly agree	Strongly agree	Strongly agree	Strongly agree
No	Good	No	No	It is not manageable.	Strongly Agree	Strongly Agree	Strongly agree	Strongly Agree	Strongly Agree	Strongly Agree	Strongly agree	Strongly agree	Strongly agree	Strongly Agree	Agree	Strongly agree	Agree	Strongly Agree	Strongly agree	Strongly agree	Strongly agree	Strongly agree	Strongly Agree	Strongly agree	Strongly agree	Strongly agree	Strongly agree	Strongly agree	Strongly agree	Strongly agree	Strongly agree	Strongly Agree	Strongly agree	Strongly agree	Strongly Agree	Strongly Agree	Strongly Agree	Strongly Agree	Strongly Agree	Strongly Agree	Strongly agree	Strongly agree	Strongly agree	Strongly agree	Strongly agree	Strongly agree	Strongly agree	Strongly agree	Strongly agree
No	Good	No	No	It is not manageable.	Strongly Agree	Strongly Agree	Strongly agree	Strongly Agree	Strongly Agree	Strongly Agree	Strongly agree	Strongly agree	Strongly agree	Strongly Agree	Strongly Agree	Agree	Neutral	Strongly Agree	Strongly agree	Strongly agree	Strongly agree	Strongly agree	Strongly Agree	Strongly agree	Strongly agree	Strongly agree	Disagree	Disagree	Disagree	Disagree	Disagree	Disagree	Disagree	Disagree	Disagree	Disagree	Disagree	Disagree	Disagree	Disagree	Disagree	Disagree	Disagree	Disagree	Disagree	Strongly agree	Strongly disagree	Strongly agree	Strongly agree
No	Good	No	No	It is not manageable.	Strongly Agree	Strongly Agree	Strongly agree	Strongly Agree	Strongly Agree	Strongly Agree	Strongly agree	Strongly agree	Strongly agree	Strongly Agree	Strongly Agree	Strongly agree	Strongly agree	Strongly Agree	Strongly agree	Strongly agree	Strongly agree	Strongly agree	Strongly Agree	Strongly agree	Strongly agree	Strongly agree	Strongly agree	Strongly agree	Strongly agree	Strongly agree	Strongly agree	Strongly Agree	Strongly agree	Strongly agree	Strongly Agree	Strongly Agree	Strongly Agree	Strongly Agree	Strongly Agree	Strongly Agree	Strongly agree	Strongly agree	Strongly agree	Strongly disagree	Strongly agree	Strongly agree	Strongly agree	Strongly agree	Strongly agree
Yes	Good	Yes	No	It is manageable.	Strongly Agree	Strongly Agree	Strongly agree	Strongly Agree	Strongly Agree	Strongly Agree	Strongly agree	Strongly agree	Strongly agree	Strongly Agree	Strongly Agree	Strongly agree	Strongly agree	Strongly Agree	Strongly agree	Strongly agree	Strongly agree	Strongly agree	Strongly Agree	Strongly agree	Strongly agree	Strongly agree	Strongly agree	Strongly agree	Strongly agree	Strongly agree	Strongly agree	Strongly Agree	Strongly agree	Strongly agree	Agree	Agree	Agree	Disagree	Agree	Disagree	Strongly agree	Strongly agree	Strongly agree	Strongly agree	Strongly agree	Strongly agree	Strongly agree	Strongly agree	Disagree
Yes	Good	Yes	Yes	It is not manageable.	Strongly Agree	Strongly Agree	Strongly agree	Strongly Agree	Strongly Agree	Strongly Agree	Strongly agree	Strongly agree	Strongly agree	Strongly Agree	Strongly Agree	Strongly agree	Strongly agree	Strongly Agree	Strongly agree	Strongly agree	Strongly agree	Strongly agree	Strongly Agree	Strongly agree	Strongly agree	Strongly agree	Strongly agree	Strongly agree	Strongly agree	Strongly agree	Strongly agree	Strongly Agree	Strongly agree	Strongly agree	Agree	Agree	Disagree	Strongly disagree	Agree	Strongly disagree	Strongly agree	Strongly agree	Strongly agree	Strongly agree	Strongly agree	Disagree	Strongly agree	Strongly agree	Disagree
No	Good	No	No	It is not manageable.	Strongly Agree	Strongly Agree	Strongly agree	Strongly Agree	Strongly Agree	Strongly Agree	Strongly agree	Strongly agree	Strongly agree	Strongly Agree	Strongly Agree	Strongly agree	Strongly agree	Strongly Agree	Strongly agree	Strongly agree	Strongly agree	Strongly agree	Strongly Agree	Strongly agree	Strongly agree	Strongly agree	Strongly agree	Strongly agree	Strongly agree	Strongly agree	Strongly agree	Strongly Agree	Strongly agree	Strongly agree	Agree	Neutral	Agree	Strongly Agree	Strongly Agree	Strongly Agree	Disagree	Disagree	Disagree	Disagree	Disagree	Disagree	Disagree	Disagree	Disagree
Yes	Good	Yes	No	It is manageable.	Strongly Agree	Strongly Agree	Strongly agree	Strongly Agree	Strongly Agree	Strongly Agree	Strongly agree	Strongly agree	Strongly agree	Strongly Agree	Strongly Agree	Strongly agree	Strongly agree	Strongly Agree	Strongly agree	Strongly agree	Strongly agree	Strongly agree	Strongly Agree	Strongly agree	Strongly agree	Strongly agree	Strongly agree	Strongly agree	Strongly agree	Disagree	Agree	Agree	Agree	Agree	Agree	Agree	Agree	Disagree	Agree	Agree	Agree	Agree	Agree	Agree	Agree	Agree	Agree	Agree	Agree
Yes	Good	Yes	No	It is not manageable.	Agree	Agree	Agree	Agree	Agree	Agree	Agree	Agree	Agree	Agree	Agree	Agree	Agree	Agree	Agree	Agree	Agree	Agree	Agree	Agree	Agree	Agree	Agree	Agree	Agree	Agree	Agree	Strongly Agree	Agree	Agree	Agree	Agree	Agree	Agree	Strongly Agree	Disagree	Agree	Agree	Agree	Agree	Agree	Agree	Agree	Agree	Agree
Yes	Good	Yes	Yes	It is manageable.	Agree	Agree	Agree	Agree	Agree	Agree	Agree	Agree	Agree	Agree	Agree	Agree	Agree	Agree	Agree	Agree	Agree	Agree	Agree	Agree	Agree	Agree	Agree	Agree	Agree	Agree	Agree	Agree	Agree	Agree	Agree	Agree	Agree	Agree	Agree	Agree	Agree	Agree	Agree	Agree	Agree	Agree	Agree	Agree	Agree
Yes	Good	Yes	No	It is not manageable.	Agree	Agree	Agree	Agree	Agree	Agree	Agree	Agree	Agree	Agree	Agree	Agree	Agree	Agree	Agree	Agree	Agree	Agree	Agree	Agree	Agree	Agree	Agree	Agree	Agree	Agree	Agree	Agree	Agree	Agree	Agree	Agree	Agree	Strongly Agree	Agree	Agree	Agree	Agree	Agree	Agree	Agree	Agree	Agree	Agree	Agree
Yes	Good	No	No	It is manageable.	Agree	Agree	Agree	Agree	Agree	Agree	Agree	Agree	Agree	Agree	Agree	Agree	Agree	Agree	Agree	Agree	Agree	Agree	Agree	Agree	Agree	Agree	Disagree	Agree	Agree	Agree	Agree	Agree	Agree	Agree	Agree	Agree	Disagree	Disagree	Agree	Disagree	Agree	Agree	Agree	Agree	Agree	Agree	Agree	Agree	Disagree
Yes	Good	Yes	No	It is manageable.	Strongly Agree	Strongly Agree	Strongly agree	Strongly Agree	Strongly Agree	Strongly Agree	Strongly agree	Strongly agree	Strongly agree	Strongly Agree	Strongly Disagree	Strongly agree	Strongly disagree	Strongly Agree	Strongly disagree	Strongly disagree	Strongly disagree	Strongly disagree	Strongly disagree	Strongly disagree	Strongly disagree	Strongly agree	Strongly agree	Strongly agree	Strongly agree	Strongly disagree	Strongly agree	Strongly disagree	Strongly disagree	Strongly agree	Strongly Agree	Strongly Agree	Strongly Agree	Strongly Agree	Strongly Agree	Strongly Agree	Strongly agree	Strongly agree	Strongly agree	Strongly agree	Strongly agree	Strongly disagree	Strongly agree	Strongly agree	Strongly disagree
No	Good	Yes	Yes	It is not manageable.	Strongly Agree	Strongly Disagree	Strongly agree	Agree	Disagree	Strongly Agree	Strongly agree	Strongly agree	Strongly agree	Strongly Agree	Strongly Disagree	Strongly agree	Strongly disagree	Strongly Agree	Strongly disagree	Strongly disagree	Strongly disagree	Neutral	Strongly disagree	Neutral	Strongly disagree	Strongly agree	Agree	Strongly agree	Agree	Strongly agree	Strongly agree	Strongly Agree	Strongly disagree	Strongly agree	Strongly Agree	Strongly Agree	Strongly Agree	Agree	Strongly Agree	Disagree	Strongly agree	Strongly agree	Strongly agree	Strongly agree	Agree	Neutral	Strongly agree	Agree	Strongly disagree
Yes	Good	Yes	Yes	It is manageable.	Strongly Agree	Strongly Agree	Strongly agree	Strongly Agree	Strongly Agree	Strongly Agree	Strongly agree	Strongly agree	Strongly agree	Strongly Agree	Disagree	Strongly agree	Disagree	Strongly Agree	Disagree	Strongly disagree	Disagree	Disagree	Disagree	Disagree	Strongly disagree	Strongly agree	Disagree	Disagree	Agree	Disagree	Agree	Disagree	Disagree	Agree	Agree	Agree	Agree	Agree	Strongly Agree	Agree	Disagree	Disagree	Disagree	Agree	Disagree	Disagree	Disagree	Disagree	Disagree
Yes	Good	Yes	Yes	It is manageable.	Agree	Agree	Agree	Agree	Agree	Agree	Agree	Agree	Agree	Agree	Agree	Agree	Agree	Agree	Agree	Agree	Agree	Agree	Agree	Agree	Agree	Agree	Agree	Agree	Agree	Agree	Agree	Agree	Agree	Agree	Agree	Agree	Agree	Agree	Agree	Disagree	Agree	Agree	Agree	Agree	Agree	Agree	Agree	Agree	Disagree
Yes	Good	Yes	Yes	It is manageable.	Strongly Agree	Strongly Agree	Strongly agree	Strongly Agree	Strongly Agree	Strongly Agree	Strongly agree	Strongly agree	Strongly agree	Strongly Agree	Strongly Agree	Strongly agree	Strongly agree	Strongly Agree	Strongly agree	Strongly agree	Strongly agree	Strongly agree	Strongly Agree	Strongly agree	Strongly agree	Strongly agree	Strongly agree	Strongly agree	Strongly agree	Strongly agree	Strongly agree	Strongly Agree	Strongly agree	Strongly agree	Strongly Agree	Disagree	Disagree	Disagree	Disagree	Disagree	Strongly agree	Strongly agree	Strongly agree	Strongly agree	Strongly agree	Strongly agree	Strongly agree	Strongly agree	Disagree
Yes	Good	Yes	Yes	It is manageable.	Strongly Agree	Strongly Agree	Strongly agree	Strongly Agree	Strongly Agree	Strongly Agree	Strongly agree	Strongly agree	Strongly agree	Strongly Agree	Strongly Agree	Strongly agree	Strongly agree	Strongly Agree	Strongly agree	Strongly agree	Strongly agree	Strongly agree	Strongly Agree	Strongly agree	Strongly agree	Strongly agree	Strongly agree	Strongly agree	Strongly agree	Strongly agree	Strongly agree	Strongly Agree	Strongly agree	Strongly agree	Disagree	Disagree	Disagree	Disagree	Disagree	Disagree	Strongly agree	Strongly agree	Strongly agree	Strongly agree	Strongly agree	Strongly agree	Strongly agree	Strongly agree	Disagree
Yes	Good	Yes	Yes	It is manageable.	Strongly Agree	Strongly Agree	Strongly agree	Strongly Agree	Strongly Agree	Strongly Agree	Strongly agree	Strongly agree	Strongly agree	Strongly Agree	Strongly Agree	Strongly agree	Strongly agree	Strongly Agree	Strongly agree	Strongly agree	Strongly agree	Strongly agree	Strongly Agree	Strongly agree	Strongly agree	Strongly agree	Strongly agree	Strongly agree	Strongly agree	Strongly agree	Strongly agree	Strongly Agree	Strongly agree	Strongly agree	Strongly Agree	Disagree	Disagree	Disagree	Disagree	Disagree	Strongly agree	Strongly agree	Strongly agree	Strongly agree	Strongly agree	Strongly agree	Strongly agree	Strongly agree	Disagree
Yes	Good	Yes	No	It is not manageable.	Strongly Agree	Strongly Agree	Strongly agree	Strongly Agree	Strongly Agree	Strongly Agree	Strongly agree	Strongly agree	Strongly agree	Strongly Agree	Strongly Agree	Strongly agree	Strongly agree	Strongly Agree	Strongly agree	Strongly agree	Strongly agree	Strongly agree	Strongly Agree	Strongly agree	Strongly agree	Strongly agree	Strongly agree	Strongly agree	Strongly agree	Strongly agree	Strongly agree	Strongly Agree	Strongly agree	Strongly agree	Strongly Agree	Strongly Agree	Strongly Agree	Strongly Agree	Strongly Agree	Disagree	Strongly agree	Strongly agree	Strongly agree	Strongly agree	Strongly agree	Strongly agree	Strongly agree	Strongly agree	Disagree
Yes	Good	Yes	No	It is manageable.	Agree	Agree	Agree	Agree	Agree	Agree	Agree	Agree	Agree	Agree	Agree	Agree	Agree	Agree	Agree	Agree	Agree	Agree	Agree	Agree	Agree	Agree	Agree	Agree	Agree	Agree	Agree	Agree	Agree	Agree	Agree	Agree	Agree	Agree	Agree	Agree	Agree	Agree	Agree	Agree	Agree	Agree	Agree	Agree	Disagree
No	Good	Yes	No	It is manageable.	Agree	Agree	Agree	Agree	Agree	Agree	Agree	Agree	Agree	Agree	Agree	Agree	Agree	Agree	Agree	Agree	Agree	Agree	Agree	Agree	Agree	Agree	Agree	Agree	Agree	Agree	Agree	Agree	Agree	Agree	Agree	Agree	Agree	Agree	Agree	Agree	Agree	Agree	Agree	Agree	Agree	Agree	Agree	Agree	Disagree
No	Good	Yes	No	It is manageable.	Agree	Agree	Agree	Agree	Agree	Agree	Agree	Agree	Agree	Agree	Agree	Agree	Agree	Agree	Agree	Agree	Agree	Agree	Agree	Agree	Agree	Agree	Agree	Agree	Agree	Agree	Agree	Agree	Agree	Agree	Agree	Agree	Agree	Agree	Agree	Agree	Agree	Agree	Agree	Agree	Agree	Agree	Agree	Agree	Disagree
Yes	Good	Yes	No	It is manageable.	Agree	Agree	Agree	Agree	Agree	Agree	Agree	Agree	Agree	Agree	Agree	Agree	Agree	Agree	Agree	Agree	Agree	Agree	Agree	Agree	Agree	Agree	Agree	Agree	Agree	Agree	Agree	Agree	Agree	Agree	Agree	Agree	Agree	Agree	Agree	Agree	Agree	Agree	Agree	Agree	Agree	Agree	Agree	Agree	Disagree
Yes	Good	No	No		Agree	Agree	Agree	Strongly Agree	Agree	Agree	Agree	Agree	Agree	Agree	Agree	Agree	Agree	Agree	Agree	Agree	Agree	Agree	Agree	Agree	Agree	Agree	Agree	Agree	Agree	Agree	Agree	Agree	Agree	Agree	Agree	Agree	Agree	Agree	Agree	Disagree	Agree	Agree	Agree	Agree	Agree	Agree	Agree	Agree	Disagree
Yes	Good	Yes	No	It is manageable.	Agree	Agree	Agree	Agree	Agree	Agree	Agree	Agree	Agree	Agree	Agree	Agree	Agree	Agree	Agree	Agree	Agree	Agree	Agree	Agree	Agree	Agree	Agree	Agree	Agree	Agree	Agree	Agree	Agree	Agree	Agree	Agree	Agree	Agree	Agree	Disagree	Agree	Agree	Agree	Agree	Agree	Agree	Agree	Agree	Disagree
Yes	Good	Yes	No	It is manageable.	Agree	Agree	Agree	Agree	Agree	Agree	Agree	Agree	Agree	Agree	Agree	Agree	Agree	Agree	Agree	Agree	Agree	Agree	Agree	Agree	Agree	Agree	Agree	Agree	Agree	Agree	Agree	Agree	Agree	Agree	Agree	Agree	Agree	Agree	Agree	Agree	Agree	Agree	Agree	Agree	Agree	Agree	Agree	Agree	Disagree
Yes	Moderate	Yes	Yes	It is manageable.	Strongly Agree	Strongly Agree	Strongly agree	Strongly Agree	Neutral	Strongly Agree	Strongly agree	Agree	Agree	Strongly Agree	Neutral	Strongly agree	Agree	Agree	Agree	Neutral	Neutral	Agree	Strongly Agree	Strongly agree	Strongly agree	Strongly agree	Disagree	Strongly agree	Agree	Strongly agree	Strongly agree	Agree	Neutral	Neutral	Agree	Neutral	Neutral	Disagree	Strongly Agree	Strongly Agree	Strongly agree	Strongly agree	Strongly agree	Strongly agree	Agree	Strongly disagree	Agree	Strongly agree	Neutral
Yes	Good	Yes	No	It is manageable.	Agree	Agree	Agree	Agree	Agree	Agree	Agree	Agree	Agree	Agree	Agree	Agree	Agree	Agree	Agree	Agree	Strongly agree	Agree	Agree	Agree	Agree	Agree	Agree	Strongly agree	Agree	Agree	Agree	Agree	Agree	Agree	Agree	Agree	Disagree	Disagree	Agree	Disagree	Agree	Agree	Agree	Agree	Agree	Agree	Agree	Agree	Disagree
No	Good	Yes	No	It is manageable.	Agree	Agree	Agree	Agree	Agree	Agree	Agree	Agree	Agree	Agree	Agree	Agree	Agree	Agree	Agree	Agree	Agree	Agree	Agree	Agree	Agree	Agree	Agree	Agree	Agree	Agree	Agree	Agree	Agree	Agree	Agree	Agree	Disagree	Disagree	Disagree	Disagree	Agree	Agree	Agree	Agree	Agree	Agree	Agree	Agree	Disagree
No	Good	No	No	It is manageable.	Agree	Agree	Agree	Agree	Agree	Agree	Agree	Agree	Agree	Agree	Agree	Agree	Agree	Agree	Agree	Agree	Agree	Agree	Agree	Agree	Agree	Agree	Agree	Agree	Agree	Agree	Agree	Agree	Agree	Agree	Disagree	Disagree	Disagree	Disagree	Disagree	Disagree	Agree	Agree	Agree	Agree	Agree	Agree	Agree	Agree	Disagree
Yes	Good	Yes	No	It is manageable.	Agree	Agree	Agree	Agree	Agree	Agree	Agree	Agree	Agree	Agree	Agree	Agree	Agree	Agree	Agree	Agree	Agree	Agree	Agree	Agree	Agree	Agree	Agree	Agree	Agree	Agree	Agree	Agree	Agree	Agree	Agree	Agree	Agree	Agree	Disagree	Disagree	Agree	Agree	Agree	Agree	Agree	Agree	Agree	Strongly agree	Disagree
No	Good	No	No	It is manageable.	Agree	Agree	Agree	Agree	Agree	Agree	Agree	Agree	Agree	Agree	Agree	Agree	Agree	Agree	Agree	Agree	Agree	Strongly agree	Agree	Agree	Agree	Agree	Agree	Agree	Agree	Agree	Agree	Agree	Agree	Agree	Disagree	Disagree	Disagree	Disagree	Disagree	Disagree	Agree	Agree	Agree	Agree	Agree	Agree	Agree	Agree	Disagree
Yes	Good	No	No	It is not manageable.	Strongly Agree	Strongly Agree	Strongly agree	Strongly Agree	Strongly Agree	Strongly Agree	Strongly agree	Strongly agree	Strongly agree	Strongly Agree	Strongly Agree	Strongly agree	Strongly agree	Strongly Agree	Strongly agree	Strongly agree	Strongly agree	Strongly agree	Strongly Agree	Strongly agree	Strongly agree	Strongly agree	Strongly agree	Strongly agree	Strongly agree	Strongly agree	Strongly agree	Strongly Agree	Strongly agree	Strongly agree	Disagree	Disagree	Disagree	Disagree	Disagree	Disagree	Strongly agree	Agree	Strongly agree	Strongly agree	Strongly agree	Strongly agree	Strongly agree	Disagree	Disagree
No	Good	No	No	It is manageable.	Agree	Agree	Agree	Agree	Agree	Agree	Agree	Agree	Agree	Agree	Agree	Agree	Agree	Agree	Agree	Agree	Agree	Agree	Agree	Agree	Agree	Agree	Agree	Agree	Agree	Agree	Agree	Agree	Agree	Agree	Disagree	Disagree	Disagree	Disagree	Disagree	Disagree	Agree	Agree	Agree	Agree	Agree	Agree	Agree	Strongly agree	Disagree
Yes	Good	Yes	No	It is not manageable.	Agree	Agree	Agree	Agree	Agree	Agree	Agree	Agree	Agree	Agree	Agree	Agree	Agree	Agree	Agree	Agree	Agree	Agree	Agree	Agree	Agree	Agree	Agree	Agree	Agree	Agree	Agree	Agree	Agree	Strongly agree	Disagree	Disagree	Disagree	Disagree	Disagree	Disagree	Agree	Agree	Agree	Agree	Agree	Agree	Agree	Strongly agree	Disagree
No	Good	No	No	It is manageable.	Agree	Agree	Agree	Agree	Agree	Agree	Agree	Agree	Agree	Agree	Agree	Agree	Disagree	Agree	Disagree	Disagree	Disagree	Disagree	Agree	Disagree	Disagree	Agree	Agree	Agree	Agree	Agree	Agree	Agree	Agree	Agree	Agree	Agree	Agree	Agree	Agree	Agree	Agree	Agree	Agree	Agree	Agree	Agree	Agree	Strongly agree	Disagree
Yes	Good	Yes	Yes	It is not manageable.	Strongly Agree	Strongly Agree	Strongly agree	Strongly Agree	Strongly Agree	Strongly Agree	Strongly agree	Strongly agree	Strongly agree	Strongly Agree	Strongly Agree	Strongly agree	Agree	Strongly Agree	Strongly agree	Strongly agree	Strongly agree	Strongly agree	Strongly Agree	Strongly agree	Strongly agree	Strongly agree	Strongly agree	Strongly agree	Strongly agree	Strongly agree	Strongly agree	Strongly Agree	Strongly agree	Strongly agree	Strongly Agree	Strongly Agree	Strongly Agree	Strongly Agree	Strongly Agree	Strongly Agree	Strongly agree	Strongly agree	Strongly agree	Strongly agree	Strongly agree	Strongly agree	Strongly agree	Strongly agree	Disagree
Yes	Good	Yes	Yes	It is not manageable.	Strongly Agree	Strongly Agree	Strongly agree	Strongly Agree	Strongly Agree	Strongly Agree	Strongly agree	Strongly agree	Strongly agree	Strongly Agree	Strongly Agree	Strongly agree	Strongly agree	Strongly Agree	Strongly agree	Strongly agree	Strongly agree	Strongly agree	Strongly Agree	Strongly agree	Strongly agree	Strongly agree	Strongly agree	Strongly agree	Strongly agree	Strongly agree	Strongly agree	Strongly Agree	Strongly agree	Strongly agree	Disagree	Disagree	Disagree	Disagree	Disagree	Disagree	Strongly agree	Strongly agree	Strongly agree	Strongly agree	Strongly agree	Strongly agree	Strongly agree	Strongly agree	Disagree
Yes	Good	Yes	No	It is manageable.	Strongly Agree	Strongly Agree	Strongly agree	Strongly Agree	Strongly Agree	Strongly Agree	Strongly agree	Strongly agree	Strongly agree	Strongly Agree	Strongly Agree	Strongly agree	Strongly agree	Strongly Agree	Strongly agree	Strongly agree	Strongly agree	Strongly agree	Strongly Agree	Strongly agree	Strongly agree	Strongly agree	Strongly agree	Strongly agree	Strongly agree	Strongly agree	Strongly agree	Strongly Agree	Strongly agree	Strongly agree	Agree	Agree	Strongly disagree	Strongly disagree	Agree	Strongly disagree	Strongly agree	Strongly agree	Strongly agree	Strongly agree	Strongly agree	Strongly agree	Strongly agree	Strongly agree	Disagree
No	Good	Yes	No	It is manageable.	Strongly Agree	Strongly Agree	Agree	Agree	Agree	Agree	Agree	Agree	Agree	Agree	Agree	Agree	Agree	Agree	Agree	Agree	Agree	Strongly agree	Agree	Agree	Agree	Agree	Agree	Agree	Agree	Agree	Agree	Agree	Agree	Agree	Disagree	Disagree	Disagree	Disagree	Disagree	Disagree	Agree	Agree	Agree	Agree	Agree	Agree	Agree	Agree	Disagree
Yes	Good	Yes	No	It is manageable.	Strongly Agree	Strongly Agree	Strongly agree	Strongly Agree	Strongly Agree	Strongly Agree	Strongly agree	Strongly agree	Strongly agree	Strongly Agree	Strongly Agree	Strongly agree	Strongly agree	Strongly Agree	Strongly agree	Strongly agree	Strongly agree	Strongly agree	Strongly Agree	Strongly agree	Strongly agree	Strongly agree	Strongly agree	Strongly agree	Strongly agree	Strongly agree	Strongly agree	Strongly Agree	Strongly agree	Strongly agree	Disagree	Disagree	Disagree	Disagree	Disagree	Disagree	Strongly agree	Strongly agree	Strongly agree	Strongly agree	Strongly agree	Strongly agree	Strongly agree	Strongly agree	Disagree
Yes	Good	Yes	Yes	It is not manageable.	Strongly Agree	Strongly Agree	Strongly agree	Strongly Agree	Strongly Agree	Strongly Agree	Strongly agree	Strongly agree	Strongly agree	Strongly Agree	Strongly Agree	Strongly agree	Strongly agree	Strongly Agree	Strongly agree	Strongly agree	Strongly agree	Strongly agree	Strongly Agree	Strongly agree	Strongly agree	Strongly agree	Strongly agree	Strongly agree	Strongly agree	Strongly agree	Strongly agree	Strongly Agree	Strongly agree	Strongly agree	Disagree	Disagree	Disagree	Disagree	Disagree	Disagree	Strongly agree	Strongly agree	Strongly agree	Strongly agree	Strongly agree	Strongly agree	Strongly agree	Strongly agree	Disagree
Yes	Good	Yes	Yes	It is not manageable.	Strongly Agree	Strongly Agree	Strongly agree	Strongly Agree	Strongly Agree	Strongly Agree	Strongly agree	Strongly agree	Strongly agree	Strongly Agree	Strongly Agree	Strongly agree	Strongly agree	Strongly Agree	Strongly agree	Strongly agree	Strongly agree	Strongly agree	Strongly Agree	Strongly agree	Strongly agree	Strongly agree	Strongly agree	Strongly agree	Strongly agree	Strongly agree	Strongly agree	Strongly Agree	Strongly agree	Strongly agree	Disagree	Disagree	Disagree	Disagree	Disagree	Disagree	Strongly agree	Strongly agree	Strongly agree	Strongly agree	Strongly agree	Strongly agree	Strongly agree	Strongly agree	Disagree
Yes	Good	Yes	Yes	It is manageable.	Strongly Agree	Strongly Agree	Strongly agree	Strongly Agree	Strongly Agree	Strongly Agree	Strongly agree	Strongly agree	Strongly agree	Strongly Agree	Strongly Agree	Strongly agree	Strongly agree	Strongly Agree	Strongly agree	Strongly agree	Strongly agree	Strongly agree	Strongly Agree	Strongly agree	Strongly agree	Strongly agree	Strongly agree	Strongly agree	Strongly agree	Strongly agree	Strongly agree	Strongly Agree	Strongly agree	Strongly agree	Disagree	Disagree	Disagree	Disagree	Disagree	Disagree	Strongly agree	Strongly agree	Strongly agree	Strongly agree	Strongly agree	Strongly agree	Strongly agree	Strongly agree	Disagree
Yes	Good	Yes	Yes	It is not manageable.	Agree	Agree	Agree	Agree	Agree	Agree	Agree	Agree	Agree	Agree	Agree	Agree	Agree	Agree	Agree	Agree	Agree	Agree	Agree	Agree	Agree	Agree	Agree	Agree	Agree	Agree	Agree	Agree	Agree	Agree	Disagree	Disagree	Disagree	Disagree	Disagree	Disagree	Agree	Agree	Agree	Agree	Agree	Agree	Agree	Agree	Disagree
Yes	Good	No	Yes	It is manageable.	Agree	Agree	Agree	Agree	Agree	Agree	Agree	Agree	Agree	Agree	Agree	Agree	Agree	Agree	Agree	Agree	Agree	Agree	Agree	Agree	Agree	Agree	Agree	Agree	Agree	Agree	Agree	Agree	Agree	Agree	Disagree	Disagree	Disagree	Disagree	Disagree	Disagree	Disagree	Disagree	Disagree	Disagree	Disagree	Disagree	Disagree	Agree	Disagree
Yes	Good	Yes	Yes	It is manageable.	Agree	Agree	Agree	Agree	Agree	Agree	Agree	Agree	Agree	Agree	Agree	Agree	Agree	Agree	Agree	Agree	Agree	Agree	Agree	Agree	Agree	Agree	Agree	Agree	Agree	Agree	Agree	Agree	Agree	Agree	Disagree	Disagree	Disagree	Disagree	Disagree	Disagree	Agree	Agree	Agree	Agree	Agree	Agree	Agree	Agree	Disagree
Yes	Good	Yes	Yes	It is manageable.	Agree	Agree	Agree	Agree	Agree	Agree	Agree	Agree	Agree	Agree	Agree	Agree	Disagree	Agree	Agree	Disagree	Agree	Disagree	Agree	Disagree	Disagree	Agree	Agree	Agree	Agree	Agree	Agree	Agree	Agree	Agree	Disagree	Disagree	Disagree	Disagree	Disagree	Disagree	Agree	Agree	Agree	Agree	Agree	Agree	Agree	Disagree	Disagree
Yes	Good	Yes	Yes	It is manageable.	Agree	Agree	Agree	Agree	Agree	Agree	Agree	Agree	Agree	Agree	Agree	Agree	Agree	Agree	Agree	Agree	Agree	Agree	Agree	Agree	Agree	Agree	Agree	Agree	Agree	Agree	Agree	Agree	Agree	Agree	Disagree	Disagree	Disagree	Disagree	Disagree	Disagree	Agree	Agree	Agree	Agree	Agree	Agree	Agree	Agree	Disagree
Yes	Good	Yes	Yes	It is manageable.	Agree	Agree	Agree	Agree	Agree	Agree	Agree	Agree	Agree	Agree	Agree	Agree	Agree	Agree	Agree	Agree	Agree	Agree	Agree	Agree	Agree	Agree	Agree	Agree	Agree	Agree	Agree	Agree	Agree	Agree	Disagree	Disagree	Disagree	Disagree	Disagree	Disagree	Agree	Agree	Agree	Agree	Agree	Agree	Agree	Agree	Neutral
Yes	Good	Yes	Yes	It is manageable.	Strongly Agree	Strongly Agree	Strongly agree	Strongly Agree	Strongly Agree	Strongly Agree	Strongly agree	Strongly agree	Strongly agree	Strongly Agree	Strongly Agree	Strongly agree	Strongly agree	Strongly Agree	Strongly agree	Strongly agree	Strongly agree	Strongly agree	Strongly Agree	Strongly agree	Strongly agree	Strongly agree	Strongly agree	Strongly agree	Strongly agree	Strongly agree	Strongly agree	Strongly Agree	Strongly agree	Strongly agree	Agree	Agree	Agree	Disagree	Disagree	Disagree	Agree	Agree	Agree	Agree	Agree	Agree	Agree	Disagree	Disagree
Yes	Good	Yes		It is not manageable.	Strongly Agree	Agree	Strongly agree	Strongly Agree	Strongly Agree	Strongly Agree	Strongly agree	Strongly agree	Strongly agree	Strongly Agree	Strongly Agree	Strongly agree	Strongly agree	Strongly Agree	Strongly agree	Strongly agree	Strongly agree	Strongly agree	Strongly Agree	Strongly agree	Strongly agree	Strongly agree	Strongly agree	Strongly agree	Strongly agree	Strongly agree	Strongly agree	Strongly Agree	Strongly agree	Strongly agree	Disagree	Disagree	Disagree	Disagree	Disagree	Disagree	Strongly agree	Strongly agree	Strongly agree	Strongly agree	Strongly agree	Strongly agree	Strongly agree	Strongly agree	Disagree
Yes	Good	Yes	Yes	It is manageable.	Agree	Strongly Agree	Agree	Agree	Agree	Agree	Agree	Agree	Agree	Agree	Agree	Agree	Agree	Agree	Agree	Agree	Agree	Agree	Agree	Agree	Agree	Agree	Agree	Agree	Agree	Agree	Agree	Agree	Agree	Agree	Disagree	Disagree	Disagree	Disagree	Disagree	Disagree	Agree	Agree	Agree	Agree	Agree	Agree	Agree	Agree	Disagree
Yes	Good	Yes	Yes	It is manageable.	Agree	Agree	Agree	Agree	Agree	Agree	Agree	Agree	Agree	Agree	Agree	Agree	Agree	Agree	Agree	Agree	Agree	Agree	Agree	Agree	Agree	Agree	Agree	Agree	Agree	Agree	Agree	Agree	Agree	Agree	Disagree	Disagree	Disagree	Disagree	Disagree	Disagree	Agree	Agree	Agree	Agree	Agree	Agree	Agree	Agree	Disagree
Yes	Good	Yes	Yes	It is manageable.	Agree	Agree	Agree	Agree	Agree	Agree	Agree	Agree	Agree	Agree	Agree	Agree	Agree	Agree	Agree	Agree	Agree	Agree	Agree	Agree	Agree	Agree	Agree	Agree	Agree	Agree	Agree	Agree	Agree	Agree	Disagree	Disagree	Disagree	Disagree	Disagree	Disagree	Agree	Agree	Agree	Agree	Agree	Agree	Agree	Agree	Disagree
